# Supplementary material for: Distribution of heavy metal resistance elements in Canadian Salmonella 4,[5],12:i:- populations and association with the monophasic genotypes and phenotype
Source: PLoS One. 2020 Jul 27;15(7):e0236436. doi: 10.1371/journal.pone.0236436 (PMC7384650; doi:10.1371/journal.pone.0236436)
Supplement: S1 Spreadsheet — (XLSX) [file pone.0236436.s007.xlsx]

## Sheet: All isolates
ID Number	BioSample	NCBI SRA Accession	IsolatDate	ReceivedDate	Case Cluster	Specimen Source	Original Specimen Type	SourceState	Xbal Pattern	Blnl Pattern	Phage Type	Organism
PNCS000211	SAMN14219643	SRR11216205	2010-04-30	2010-05-13	1008ST399MP	Human	Stool	MB	STXAI.0399	STBNI.0233	191a	Salmonella 4,[5],12:i:-	BC - British Columbia
PNCS000980	SAMN14219644	SRR11875126	2009-09-16	2009-09-17	0910ST8MP	Human	Stool	MB	STXAI.0008	STBNI.0010	191	Salmonella 4,[5],12:i:-	AB - Alberta
PNCS007087	SAMN14219645	SRR11216203	2010-08-02	2010-09-01	1008ST399MP	Human	Stool	SK	STXAI.0399	STBNI.0125	Atypical	Salmonella 4,[5],12:i:-	SK - Saskatchewan
PNCS007098	SAMN14219646	SRR11216215	2011-01-17	2011-02-02	1008ST399MP	Human	Stool	SK	STXAI.0399	STBNI.0237	191a	Salmonella 4,[5],12:i:-	MB - Manitoba
PNCS007135	SAMN14219647	SRR11875125	2009-02-19	2009-03-11		Human	Stool	AB	STXAI.0008	STBNI.0010	191	Salmonella 4,[5],12:i:-	ON - Ontario
PNCS009345	SAMN14219648	SRR11875128	2009-04-22	2009-04-23		Human	Stool	ON			191	Salmonella 4,[5],12:i:-	QC - Québec
PNCS009361	SAMN14219649	SRR11875121	2009-05-14	2009-05-22		Human	Stool	ON			U291	Salmonella 4,[5],12:i:-	NB - New Brunswick
PNCS009746	SAMN14219650	SRR11875127	2009-01-22	2009-02-04	0902ST8MP	Human	Stool	QC	STXAI.0008	STBNI.0010	191	Salmonella 4,[5],12:i:-	NS - Nova Scotia
PNCS009777	SAMN14219651	SRR11194321	2009-06-11	2009-07-08		Human	Stool	QC			120	Salmonella 4,[5],12:i:-	PE - Prince Edward Island
PNCS009880	SAMN14219652	SRR5053587	2010-11-12	2013-02-22		Human		QC				Salmonella Typhimurium	NL - Newfoundland
PNCS009887	SAMN14219653	SRR505437	2011-01-13	2012-04-02		Human		QC				Salmonella 4,[5],12:i:-
PNCS009991	SAMN14219654	SRR11216243	2012-06-22	2012-07-13		Human	Stool	QC	STXAI.0568	STBNI.0731	193	Salmonella 4,[5],12:i:-	Bioproject PRJNA543337
PNCS014846	SAMN14146124	SRR11180440	2008-06-30	2008-06-30	0808ST399SK	Human	Stool	MB	STXAI.0399	STBNI.0125	Atypical	Salmonella 4,[5],12:i:-
PNCS014847	SAMN14146126	SRR11181424	2008-07-16	2008-07-30		Human	Stool	NL	STXAI.0555	STBNI.0206	193	Salmonella 4,[5],12:i:-
PNCS014848	SAMN14146129	SRR11181409	2008-07-11	2008-08-06		Human	Stool	NS	STXAI.0363	STBNI.0208	193	Salmonella 4,[5],12:i:-
PNCS014849	SAMN14146151	SRR11181444	2008-10-21	2008-10-23	0810ST8SK	Human	Stool	MB	STXAI.0008	STBNI.0010	191	Salmonella 4,[5],12:i:-
PNCS014850	SAMN14146160	SRR11181440	2008-10-29	2008-11-14	0810ST8SK	Human	Stool	QC	STXAI.0008	STBNI.0010	191	Salmonella 4,[5],12:i:-
PNCS014851	SAMN14219655	SRR11880315		2009-01-29	0902ST8MP	Human	Stool	NS	STXAI.0008	STBNI.0234		Salmonella Typhimurium
PNCS014852	SAMN14219656	SRR11216239	2009-01-22	2009-02-06		Human	Stool	QC	STXAI.0614	STBNI.0245	193	Salmonella 4,[5],12:i:-
PNCS014853	SAMN14219657	SRR11216229	2009-07-20	2009-07-23	0907ST8MP	Human	Stool	MB	STXAI.0008	STBNI.0010	Atypical	Salmonella 4,[5],12:i:-
PNCS014854	SAMN14219658	SRR11216236	2009-08-20	2009-08-20		Human	Stool	MB	STXAI.0085	STBNI.0012	Atypical	Salmonella 4,[5],12:i:-
PNCS014855	SAMN14219659	SRR11216216	2010-03-11	2010-03-26	1006ST324QC	Human	Stool	QC	STXAI.0324	STBNI.0116	193	Salmonella 4,[5],12:i:-
PNCS014856	SAMN14219660	SRR11216211		2010-06-18	1007ST462MP	Human	Stool	BC	STXAI.0462	STBNI.0285	U302	Salmonella Typhimurium
PNCS014857	SAMN14219661	SRR11216231	2010-06-09	2010-06-18	1007ST462MP	Human	Stool	QC	STXAI.0462	STBNI.0494	110b	Salmonella 4,[5],12:i:-
PNCS014858	SAMN14219662	SRR11216214	2010-12-13	2010-12-22		Human	Stool	ON	STXAI.0418	STBNI.0173	Atypical	Salmonella Typhimurium
PNCS014859	SAMN14219663	SRR11216232	2010-12-31	2011-01-12		Human	Stool	ON	STXAI.0822	STBNI.0546	151	Salmonella 4,[5],12:i:-
PNCS014860	SAMN14219664	SRR11216234	2010-12-16	2011-01-12		Human	Stool	ON	STXAI.0324	STBNI.0116	120	Salmonella 4,[5],12:i:-
PNCS014861	SAMN14219665	SRR11216240	2010-11-17	2011-01-12		Human	Stool	ON	STXAI.0820	STBNI.0543	120	Salmonella 4,[5],12:i:-
PNCS014862	SAMN14219666	SRR11216202		2011-01-18	1101ST7QC	Human	Stool	ON	STXAI.0007	STBNI.0097		Salmonella Typhimurium
PNCS014863	SAMN14219667	SRR11216221	2011-01-27	2011-02-10		Human	Stool	BC	STXAI.0834		U311	Salmonella 4,[5],12:i:-
PNCS014864	SAMN14219668	SRR11216204	2011-01-29R248	2011-02-17		Human	Stool	BC	STXAI.0384		ATTM-19	Salmonella Typhimurium
PNCS014865	SAMN14219669	SRR11216235	2012-03-08	2012-07-11		Human	Stool	NL	STXAI.0280	STBNI.0003	U292	Salmonella 4,[5],12:i:-
PNCS014866	SAMN14219670	SRR11216230	2012-08-01	2012-08-16		Human	Stool	NS	STXAI.0944	STBNI.0724	193	Salmonella 4,[5],12:i:-
PNCS014867	SAMN14219671	SRR11216218	2012-09-07	2012-09-18		Human	Stool	ON	STXAI.0954	STBNI.0564	12	Salmonella 4,[5],12:i:-
PNCS014868	SAMN14219672	SRR11216237	2012-09-17	2012-10-05		Human	Stool	ON	STXAI.0185	STBNI.0205	35	Salmonella 4,[5],12:i:-
PNCS014869	SAMN14219673	SRR11216238	2013-09-18	2013-10-02		Human	Unknown	QC	STXAI.0001	STBNI.0126	U302	Salmonella 4,[5],12:i:-
PNCS014870	SAMN14219674	SRR11216208	2014-06-26	2014-07-03		Human	Stool	ON	STXAI.0103	STBNI.0778	ATTM-125	Salmonella 4,[5],12:i:-
PNCS014871	SAMN14219675	SRR11216222	2014-06-25	2014-07-03		Human	Stool	ON	STXAI.0008	STBNI.0010	41	Salmonella 4,[5],12:i:-
PNCS014872	SAMN14219676	SRR11216226	2014-07-22	2014-07-31	1408ST903MP	Human	Stool	ON	STXAI.0903	STBNI.0208	193	Salmonella 4,[5],12:i:-
PNCS014873	SAMN14219677	SRR11216241	2014-09-16	2014-10-01	1406ST363MP	Human	Stool	QC	STXAI.0363		193	Salmonella 4,[5],12:i:-
PNCS014874	SAMN14219678	SRR11216220	2014-09-16	2014-10-01	1406ST363MP	Human	Stool	QC	STXAI.0363		193	Salmonella 4,[5],12:i:-
PNCS014875	SAMN14219679	SRR11216210	2014-12-06	2014-12-18	1406ST363MP	Human	Stool	BC	STXAI.0363	STBNI.0208	193	Salmonella 4,[5],12:i:-
PNCS014876	SAMN14219680	SRR11216227	2015-02-03	2015-02-11		Human	Stool	SK	STXAI.1193	STBNI.1058	193	Salmonella 4,[5],12:i:-
PNCS014877	SAMN14219681	SRR11216242	2015-08-12	2015-08-20		Human	Stool	ON	STXAI.0064	STBNI.0011	41	Salmonella 4,[5],12:i:-
PNCS014878	SAMN14219682	SRR11216206	2016-02-07	2016-02-17		Human	Stool	SK	STXAI.0903	STBNI.0594	193	Salmonella 4,[5],12:i:-
PNCS014879	SAMN14219683	SRR11216223		2016-08-25	1608ST1BC	Human		BC	STXAI.0001	STBNI.0018		Salmonella Typhimurium
PNCS014880	SAMN14219684	SRR11216207	2016-08-26	2016-09-09		Human	Stool	ON	STXAI.1354	STBNI.1257	193	Salmonella 4,[5],12:i:-
PNCS014881	SAMN14219685	SRR11216209	2016-10-01	2016-10-13		Human	Stool	BC	STXAI.1364	STBNI.1278	193	Salmonella 4,[5],12:i:-
PNCS014882	SAMN14146121	SRR11180438	2008-06-11	2008-06-17		Human	Stool	PE	STXAI.0103	STBNI.0201	99	Salmonella 4,[5],12:i:-
PNCS014883	SAMN14146122	SRR11180437	2008-06-13	2008-06-18		Human	Stool	ON	STXAI.0306	Not Done	Atypical	Salmonella 4,[5],12:i:-
PNCS014884	SAMN14146123	SRR11180439	2008-06-13	2008-06-18		Human	Stool	ON	STXAI.0615	STBNI.0252	UT1	Salmonella 4,[5],12:i:-
PNCS014885	SAMN14146125	SRR11180436	2008-07-09	2008-07-10		Human	Stool	ON	STXAI.0616	Not Done	U291	Salmonella 4,[5],12:i:-
PNCS014886	SAMN14146127	SRR11181450	2008-07-18	2008-07-30	0808ST399SK	Human	Stool	SK	STXAI.0399	STBNI.0125	Atypical	Salmonella 4,[5],12:i:-
PNCS014887	SAMN14146128	SRR11181447	2008-07-22	2008-07-30	0808ST399SK	Human	Stool	SK	STXAI.0399	STBNI.0125	Atypical	Salmonella 4,[5],12:i:-
PNCS014888	SAMN14146130	SRR11181427	2008-08-14	2008-08-15		Human	Stool	ON	STXAI.0334	Not Done	UT5	Salmonella 4,[5],12:i:-
PNCS014889	SAMN14146131	SRR11181448	2008-08-14	2008-08-15		Human	Stool	ON	STXAI.0617	STBNI.0168	Atypical	Salmonella 4,[5],12:i:-
PNCS014890	SAMN14146132	SRR11181437	2008-08-05	2008-08-15	0810ST8SK	Human	Unknown	MB	STXAI.0008	STBNI.0010	191	Salmonella 4,[5],12:i:-
PNCS014891	SAMN14146133	SRR11181434	2008-08-12	2008-08-18	0810ST8SK	Human	Stool	MB	STXAI.0008	STBNI.0010	191	Salmonella 4,[5],12:i:-
PNCS014892	SAMN14146134	SRR11181445	2008-08-19	2008-08-20	0810ST8SK	Human	Stool	MB	STXAI.0008	STBNI.0010	191	Salmonella 4,[5],12:i:-
PNCS014893	SAMN14146135	SRR11181413	2008-08-11	2008-08-20		Human	Stool	ON	STXAI.0324	Not Done	35	Salmonella 4,[5],12:i:-
PNCS014894	SAMN14146136	SRR11181442	2008-09-09	2008-09-10		Human	Stool	ON	STXAI.0418	Not Done	U291	Salmonella 4,[5],12:i:-
PNCS014895	SAMN14146137	SRR11181436	2008-09-11	2008-09-18	0808ST399SK	Human	Stool	BC	STXAI.0399	STBNI.0125	Atypical	Salmonella 4,[5],12:i:-
PNCS014896	SAMN14146138	SRR11181435	2008-09-11	2008-09-18	0808ST399SK	Human	Stool	BC	STXAI.0399	STBNI.0125	Atypical	Salmonella 4,[5],12:i:-
PNCS014897	SAMN14146139	SRR11181432	2008-09-23	2008-09-24		Human	Stool	ON	STXAI.0482	Not Done	120	Salmonella 4,[5],12:i:-
PNCS014898	SAMN14146140	SRR11181433	2008-09-23	2008-09-24		Human	Stool	ON	STXAI.0010	STBNI.0016	U291	Salmonella 4,[5],12:i:-
PNCS014899	SAMN14146141	SRR11181451	2008-09-13	2008-09-24	0810ST8SK	Human	Stool	SK	STXAI.0008	STBNI.0010	191	Salmonella 4,[5],12:i:-
PNCS014900	SAMN14146142	SRR11181410	2008-10-01	2008-10-01	0810ST8SK	Human	Stool	MB	STXAI.0008	STBNI.0010	191	Salmonella 4,[5],12:i:-
PNCS014901	SAMN14146143	SRR11181426	2008-09-23	2008-10-01	0810ST8SK	Human	Stool	SK	STXAI.0008	STBNI.0010	41	Salmonella 4,[5],12:i:-
PNCS014902	SAMN14146144	SRR11181446	2008-09-26	2008-10-01	0810ST8SK	Human	Stool	SK	STXAI.0008	STBNI.0010	191	Salmonella 4,[5],12:i:-
PNCS014903	SAMN14146145	SRR11181419	2008-10-02	2008-10-08	0810ST8SK	Human	Stool	SK	STXAI.0008	STBNI.0010	191	Salmonella 4,[5],12:i:-
PNCS014904	SAMN14146146	SRR11181416	2008-10-03	2008-10-08	0810ST8SK	Human	Stool	SK	STXAI.0008	STBNI.0010	191	Salmonella 4,[5],12:i:-
PNCS014905	SAMN14146147	SRR11181423	2008-09-28	2008-10-10	0810ST8SK	Human	Stool	MB	STXAI.0008	STBNI.0010	191	Salmonella 4,[5],12:i:-
PNCS014906	SAMN14146148	SRR11181420	2008-10-14	2008-10-15		Human	Stool	ON	STXAI.0010	STBNI.0016	U291	Salmonella 4,[5],12:i:-
PNCS014907	SAMN14146149	SRR11181417	2008-10-16	2008-10-16	0810ST8SK	Human	Stool	MB	STXAI.0008	STBNI.0010	191	Salmonella 4,[5],12:i:-
PNCS014908	SAMN14146150	SRR11181425	2008-10-21	2008-10-23	0810ST8SK	Human	Stool	MB	STXAI.0008	STBNI.0010	191	Salmonella 4,[5],12:i:-
PNCS014909	SAMN14146152	SRR11181438	2008-10-17	2008-10-29	0808ST399SK	Human	Stool	SK	STXAI.0399	STBNI.0125	Atypical	Salmonella 4,[5],12:i:-
PNCS014910	SAMN14146153	SRR11181452	2008-10-24	2008-11-06	0810ST8SK	Human	Stool	MB	STXAI.0008	STBNI.0010	191	Salmonella 4,[5],12:i:-
PNCS014911	SAMN14146154	SRR11181430	2008-10-22	2008-11-06	0810ST8SK	Human	Stool	MB	STXAI.0008	STBNI.0010	191	Salmonella 4,[5],12:i:-
PNCS014912	SAMN14146155	SRR11181418	2008-10-25	2008-11-06	0810ST8SK	Human	Stool	MB	STXAI.0008	STBNI.0010	191	Salmonella 4,[5],12:i:-
PNCS014913	SAMN14146156	SRR11181428	2008-10-24	2008-11-06	0810ST8SK	Human	Stool	MB	STXAI.0008	STBNI.0010	191	Salmonella 4,[5],12:i:-
PNCS014914	SAMN14146157	SRR11181421	2008-11-13	2008-11-13	0810ST8SK	Human	Stool	MB	STXAI.0008	STBNI.0010	191	Salmonella 4,[5],12:i:-
PNCS014915	SAMN14146158	SRR11181414	2008-10-28	2008-11-14	0810ST8SK	Human	Stool	QC	STXAI.0008	STBNI.0010	191	Salmonella 4,[5],12:i:-
PNCS014916	SAMN14146159	SRR11181439	2008-10-29	2008-11-14	0810ST8SK	Human	Stool	QC	STXAI.0008	STBNI.0010	191	Salmonella 4,[5],12:i:-
PNCS014917	SAMN14146161	SRR11181429	2008-10-29	2008-11-14	0810ST8SK	Human	Stool	QC	STXAI.0008	STBNI.0010	191	Salmonella 4,[5],12:i:-
PNCS014918	SAMN14146162	SRR11181411	2008-10-31	2008-11-14	0810ST8SK	Human	Stool	QC	STXAI.0008	STBNI.0010	191	Salmonella 4,[5],12:i:-
PNCS014919	SAMN14146163	SRR11181449	2008-11-05	2008-11-19	0810ST8SK	Human	Stool	QC	STXAI.0008	STBNI.0010	191	Salmonella 4,[5],12:i:-
PNCS014920	SAMN14146164	SRR11181412	2008-11-05	2008-11-19	0810ST8SK	Human	Stool	QC	STXAI.0008	STBNI.0010	191	Salmonella 4,[5],12:i:-
PNCS014921	SAMN14146165	SRR11181431	2008-11-05	2008-11-19	0810ST8SK	Human	Stool	QC	STXAI.0008	STBNI.0010	191	Salmonella 4,[5],12:i:-
PNCS014922	SAMN14146166	SRR11181415	2008-11-06	2008-11-19	0810ST8SK	Human	Blood	QC	STXAI.0008	STBNI.0010	191	Salmonella 4,[5],12:i:-
PNCS014923	SAMN14146167	SRR11181443	2008-11-15	2008-11-21	0810ST8SK	Human	Stool	SK	STXAI.0008	STBNI.0010	191	Salmonella 4,[5],12:i:-
PNCS014924	SAMN14146168	SRR11181422	2008-11-13	2008-11-21	0810ST8SK	Human	Stool	SK	STXAI.0008	STBNI.0010	191	Salmonella 4,[5],12:i:-
PNCS014925	SAMN14146169	SRR11181408	2008-11-25	2008-11-26	0810ST8SK	Human	Stool	MB	STXAI.0008	STBNI.0010	191	Salmonella 4,[5],12:i:-
PNCS014926	SAMN14146170	SRR11181441	2008-11-19	2008-11-28	0810ST8SK	Human	Stool	MB	STXAI.0008	STBNI.0010	191	Salmonella 4,[5],12:i:-
PNCS014927	SAMN14219686	SRR11216224	2008-12-05	2008-12-17		Human	Stool	AB	STXAI.0064	Not Done	191	Salmonella 4,[5],12:i:-
PNCS014928	SAMN14219687	SRR11216217	2008-12-18	2008-12-19	0810ST8SK	Human	Stool	ON	STXAI.0008	STBNI.0010	191	Salmonella 4,[5],12:i:-
PNCS014929	SAMN14219688	SRR11216219	2008-12-09	2008-12-30	0810ST8SK	Human	Blood	MB	STXAI.0008	STBNI.0010	191	Salmonella 4,[5],12:i:-
PNCS014930	SAMN14219689	SRR11216228	2008-12-16	2009-01-07	0810ST8SK	Human	Blood	SK	STXAI.0008	STBNI.0010	191	Salmonella 4,[5],12:i:-
PNCS014931	SAMN14219690	SRR11216233	2008-12-17	2009-01-07	0810ST8SK	Human	Stool	SK	STXAI.0008	STBNI.0010	191	Salmonella 4,[5],12:i:-
PNCS014932	SAMN14219691	SRR11216213	2009-01-09	2009-01-09	0810ST8SK	Unknown	Unknown	MB	STXAI.0008	STBNI.0010	191	Salmonella 4,[5],12:i:-
PNCS014933	SAMN14219692	SRR11216212	2009-01-02	2009-01-14		Human	Stool	AB	STXAI.0010	Not Done	U291	Salmonella 4,[5],12:i:-
PNCS014934	SAMN14219772	SRR11880285	2009-01-05	2009-01-14	0810ST8SK	Human	Stool	SK	STXAI.0008	STBNI.0010	191	Salmonella 4,[5],12:i:-
PNCS014935	SAMN14219773	SRR11880319	2009-01-07	2009-01-21	0810ST8SK	Human	Blood	SK	STXAI.0008	STBNI.0010	191	Salmonella 4,[5],12:i:-
PNCS014936	SAMN14219774	SRR11880282	2009-01-13	2009-01-21	0810ST8SK	Human	Unknown	SK	STXAI.0008	STBNI.0010	191	Salmonella 4,[5],12:i:-
PNCS014937	SAMN14219775	SRR11880289	2009-01-16	2009-01-21	0810ST8SK	Human	Stool	SK	STXAI.0008	STBNI.0010	191	Salmonella 4,[5],12:i:-
PNCS014938	SAMN14219776	SRR11880297	2009-01-07	2009-01-22		Human	Stool	BC	STXAI.0622	Not Done	191	Salmonella 4,[5],12:i:-
PNCS014939	SAMN14219777	SRR11880306	2009-01-06	2009-01-22		Human	Stool	BC	STXAI.0001	Not Done	104a	Salmonella Typhimurium
PNCS014940	SAMN14219778	SRR11880310	2009-01-14	2009-01-28		Human	Stool	AB	STXAI.0008	STBNI.0010	191	Salmonella 4,[5],12:i:-
PNCS014941	SAMN14219779	SRR11880312	2009-01-19	2009-01-28		Human	Stool	AB	STXAI.0008	Not Done	191	Salmonella 4,[5],12:i:-
PNCS014942	SAMN14219780	SRR11880309	2009-01-15	2009-01-28		Human	Stool	AB	Not Done	STBNI.0016	191	Salmonella 4,[5],12:i:-
PNCS014943	SAMN14219781	SRR11880281	2009-01-27	2009-01-28		Human	Stool	ON	STXAI.0008	STBNI.0010	191	Salmonella 4,[5],12:i:-
PNCS014944	SAMN14219782	SRR11880292	2008-12-30	2009-01-28		Human	Stool	QC	STXAI.0078	STBNI.0266	U302	Salmonella 4,[5],12:i:-
PNCS014945	SAMN14219783	SRR11880295	2009-01-08	2009-01-28		Human	Stool	QC	STXAI.0609	STBNI.0015	Atypical	Salmonella 4,[5],12:i:-
PNCS014946	SAMN14219784	SRR11880317	2009-01-22	2009-02-03	0902ST8MP	Human	Stool	MB	STXAI.0008	STBNI.0010	191	Salmonella 4,[5],12:i:-
PNCS014947	SAMN14219785	SRR11880283	2009-01-24	2009-02-03		Human	Stool	MB	STXAI.0399	STBNI.0233	191a	Salmonella 4,[5],12:i:-
PNCS014948	SAMN14219786	SRR11880296	2009-01-23	2009-02-04		Human	Stool	AB	Not Done	STBNI.0010	191a	Salmonella 4,[5],12:i:-
PNCS014949	SAMN14219787	SRR11880290	2009-01-23	2009-02-06		Human	Stool	QC	STXAI.0418	STBNI.0244	Atypical	Salmonella 4,[5],12:i:-
PNCS014950	SAMN14219788	SRR11880294	2009-01-19	2009-02-10		Human	Stool	ON	STXAI.0612	Not Done	Atypical	Salmonella 4,[5],12:i:-
PNCS014951	SAMN14219789	SRR11880314	2009-01-31	2009-02-11		Human	Stool	SK	STXAI.0425	STBNI.0246	U311	Salmonella Typhimurium
PNCS014952	SAMN14219790	SRR11880299	2009-01-25	2009-02-11		Human	Stool	AB	STXAI.0008	STBNI.0010	191	Salmonella 4,[5],12:i:-
PNCS014953	SAMN14219791	SRR11880291	2009-02-13	2009-02-18		Human	Urine	ON	STXAI.0010	STBNI.0015	U291	Salmonella 4,[5],12:i:-
PNCS014954	SAMN14219792	SRR11880302	2009-02-13	2009-02-18	0902ST8MP	Human	Blood	ON	STXAI.0008	STBNI.0010	191	Salmonella 4,[5],12:i:-
PNCS014955	SAMN14219793	SRR11880284	2009-02-06	2009-02-18		Human	Stool	SK	STXAI.0399	STBNI.0233	191a	Salmonella 4,[5],12:i:-
PNCS014956	SAMN14219794	SRR11880288	2009-02-13	2009-02-18	0902ST8MP	Human	Stool	SK	STXAI.0008	STBNI.0010	191	Salmonella 4,[5],12:i:-
PNCS014957	SAMN14219795	SRR11880287	2009-01-30	2009-02-18		Human	Stool	AB	STXAI.0399	STBNI.0125	191a	Salmonella 4,[5],12:i:-
PNCS014958	SAMN14219796	SRR11880311	2009-02-04	2009-02-18		Human	Stool	AB	STXAI.0008	STBNI.0010	191	Salmonella 4,[5],12:i:-
PNCS014959	SAMN14219797	SRR11880316	2009-02-06	2009-02-19	0902ST8MP	Human	Blood	BC	STXAI.0008	STBNI.0230	191	Salmonella 4,[5],12:i:-
PNCS014960	SAMN14219798	SRR11880280	2009-02-18	2009-03-02		Human	Stool	MB	STXAI.0625	Not Done	191	Salmonella 4,[5],12:i:-
PNCS014961	SAMN14219799	SRR11880308	2009-02-26	2009-03-04		Human	Stool	ON	STXAI.0623	Not Done	193	Salmonella 4,[5],12:i:-
PNCS014962	SAMN14219800	SRR11880304	2009-02-26	2009-03-04		Human	Stool	ON	STXAI.0010	STBNI.0016	U291	Salmonella 4,[5],12:i:-
PNCS014963	SAMN14219801	SRR11880303	2009-02-21	2009-03-11		Human	Stool	AB	STXAI.0008	STBNI.0267	191	Salmonella 4,[5],12:i:-
PNCS014964	SAMN14219802	SRR11880307	2009-02-27	2009-03-11		Human	Urine	AB	STXAI.0008	STBNI.0236	191	Salmonella 4,[5],12:i:-
PNCS014965	SAMN14219803	SRR11880298	2009-02-28	2009-03-11		Human	Stool	SK	STXAI.0624	STBNI.0254	120	Salmonella 4,[5],12:i:-
PNCS014966	SAMN14219804	SRR11880305	2009-03-11	2009-03-12	0902ST8MP	Human	Stool	MB	STXAI.0008	STBNI.0010	191	Salmonella 4,[5],12:i:-
PNCS014967	SAMN14219805	SRR11880286	2009-03-01	2009-03-18		Human	Stool	AB	STXAI.0399	STBNI.0125	U287	Salmonella 4,[5],12:i:-
PNCS014968	SAMN14219806	SRR11880293	2009-03-18	2009-03-20		Human	Urine	ON	STXAI.0334	STBNI.0012	Untypable	Salmonella 4,[5],12:i:-
PNCS014969	SAMN14219807	SRR11880318	2009-03-18	2009-03-20		Human	Stool	ON	STXAI.0010	STBNI.0015	U291	Salmonella 4,[5],12:i:-
PNCS014970	SAMN14219808	SRR11880301	2009-03-17	2009-03-26		Human		MB	STXAI.0562	STBNI.0264	191	Salmonella 4,[5],12:i:-
PNCS014971	SAMN14219809	SRR11880313	2009-03-07	2009-04-01		Human	Stool	NS	STXAI.0010	STBNI.0016	U291	Salmonella 4,[5],12:i:-
PNCS014972	SAMN14219810	SRR11880300	2009-03-17	2009-04-01		Human	Stool	QC	STXAI.0614	Not Done	179	Salmonella 4,[5],12:i:-
PNCS014973	SAMN14219811		2009-04-11	2009-04-23		Human	Stool	BC	STXAI.0635	Not Done	191a	Salmonella 4,[5],12:i:-
PNCS014974	SAMN14219812		2009-05-07	2009-05-15	0907ST8MP	Human	Urine	MB	STXAI.0008	STBNI.0010	191	Salmonella 4,[5],12:i:-
PNCS014975	SAMN14219813		2009-05-20	2009-06-03	0907ST8MP	Human	Stool	SK	STXAI.0008	STBNI.0010	191	Salmonella 4,[5],12:i:-
PNCS014976	SAMN14219814		2009-06-02	2009-06-10		Human	Stool	SK	STXAI.0399	STBNI.0125	191a	Salmonella 4,[5],12:i:-
PNCS014977	SAMN14219815		2009-06-13	2009-06-23	0907ST8MP	Human	Stool	NB	STXAI.0008	STBNI.0010	191	Salmonella 4,[5],12:i:-
PNCS014978	SAMN14219816		2009-07-06	2009-07-08	0907ST8MP	Human	Blood	MB	STXAI.0008		191	Salmonella 4,[5],12:i:-
PNCS014979	SAMN14219817		2009-06-30	2009-07-09	0907ST8MP	Human	Unknown	MB	STXAI.0008	STBNI.0324	191	Salmonella 4,[5],12:i:-
PNCS014980	SAMN14219818			2009-02-07	0907ST8MP	Human	Stool	NL	STXAI.0008	STBNI.0324		Salmonella 4,[5],12:i:-
PNCS014981	SAMN14219819		2009-08-10	2009-08-20	0907ST8MP	Human	Stool	BC	STXAI.0008		191	Salmonella 4,[5],12:i:-
PNCS014982	SAMN14219820		2009-08-16	2009-08-26	0909ST399SK	Human	Stool	SK	STXAI.0399	STBNI.0125	191a	Salmonella 4,[5],12:i:-
PNCS014983	SAMN14219821		2009-08-31	2009-09-02		Human	Stool	ON	STXAI.0064	Not Done	191	Salmonella 4,[5],12:i:-
PNCS014984	SAMN14219832		2009-08-19	2009-09-02	0909ST399SK	Human	Stool	SK	STXAI.0399	STBNI.0125	191a	Salmonella 4,[5],12:i:-
PNCS014985	SAMN14219833		2009-08-21	2009-09-03		Human	Stool	NS	STXAI.0701	STBNI.0352	191a	Salmonella 4,[5],12:i:-
PNCS014986	SAMN14219834		2009-09-04	2009-09-17	0909ST399SK	Human	Stool	BC	STXAI.0399		191a	Salmonella 4,[5],12:i:-
PNCS014987	SAMN14219835		2009-09-23	2009-10-05	0911ST593MB	Human	Stool	MB	STXAI.0593	STBNI.0327	21	Salmonella 4,[5],12:i:-
PNCS014988	SAMN14219836		2009-10-02	2009-10-13	0911ST593MB	Human	Stool	MB	STXAI.0593	STBNI.0327	51	Salmonella 4,[5],12:i:-
PNCS014989	SAMN14219837		2009-10-08	2009-10-16	0910ST8MP	Human	Blood	SK	STXAI.0008	STBNI.0010	191	Salmonella 4,[5],12:i:-
PNCS014990	SAMN14219838			2009-10-22	0911ST593MB	Human	Stool	MB	STXAI.0593	STBNI.0327		Salmonella 4,[5],12:i:-
PNCS014991	SAMN14219839		2009-10-21	2009-10-22	0911ST593MB	Human	Stool	MB	STXAI.0593	STBNI.0327	21	Salmonella 4,[5],12:i:-
PNCS014992	SAMN14219840		2009-10-20	2009-10-27	0910ST8MP	Human	Stool	MB	STXAI.0008	STBNI.0010	191	Salmonella 4,[5],12:i:-
PNCS014993	SAMN14219841		2009-10-22	2009-10-28	0909ST399SK	Human	Stool	ON	STXAI.0399	STBNI.0125	191a	Salmonella 4,[5],12:i:-
PNCS014994	SAMN14219842		2009-10-20	2009-10-28	0909ST399SK	Human	Stool	SK	STXAI.0399	STBNI.0125	191a	Salmonella 4,[5],12:i:-
PNCS014995	SAMN14219843		2009-11-09	2009-11-13	0910ST8MP	Human	Unknown	ON	STXAI.0008	STBNI.0010	191	Salmonella 4,[5],12:i:-
PNCS014996	SAMN14219844		2009-11-09	2009-11-13		Human	Blood	ON			U291	Salmonella 4,[5],12:i:-
PNCS014997	SAMN14219845	SRR11216581	2009-11-09	2009-11-13	0910ST8MP	Human	Stool	ON	STXAI.0008	STBNI.0010	191	Salmonella 4,[5],12:i:-
PNCS014998	SAMN14219846		2009-11-06	2009-11-13	0909ST399SK	Human	Stool	SK	STXAI.0399	STBNI.0125	191a	Salmonella 4,[5],12:i:-
PNCS014999	SAMN14219847		2009-12-05	2009-12-10	0911ST593MB	Human	Blood	MB	STXAI.0593	STBNI.0327	51	Salmonella 4,[5],12:i:-
PNCS015000	SAMN14219848		2009-12-18 16:36:33	2009-12-18 16:36:33	0909ST399SK	Human	Stool	SK	STXAI.0399	STBNI.0125	191a	Salmonella 4,[5],12:i:-
PNCS015001	SAMN14219849	SRR11851200	2009-12-18 16:37:18	2009-12-18 16:37:18	1008ST399MP	Human	Stool	SK	STXAI.0399	STBNI.0402	191a	Salmonella 4,[5],12:i:-
PNCS015002	SAMN14219850		2009-12-12	2009-12-23		Human	Stool	AB			191a	Salmonella 4,[5],12:i:-
PNCS015003	SAMN14219851		2009-12-30	2010-01-14	1001ST8MP	Human	Stool	BC	STXAI.0008	STBNI.0010	191	Salmonella 4,[5],12:i:-
PNCS015004	SAMN14219852		2009-12-06	2010-01-28		Human	Stool	NS	STXAI.0363	STBNI.0208	193	Salmonella 4,[5],12:i:-
PNCS015005	SAMN14219853	SRR11851198	2010-02-01	2010-02-12	1008ST399MP	Human	Stool	BC	STXAI.0399		191a	Salmonella 4,[5],12:i:-
PNCS015006	SAMN14219854		2010-02-08	2010-02-19	1001ST8MP	Human	Stool	SK	STXAI.0008	STBNI.0010	191	Salmonella 4,[5],12:i:-
PNCS015007	SAMN14219855	SRR11851199	2010-02-24	2010-03-05	1008ST399MP	Human	Stool	MB	STXAI.0399	STBNI.0125	Atypical	Salmonella 4,[5],12:i:-
PNCS015008	SAMN14219856		2010-02-24	2010-03-10	1006ST324QC	Human	Stool	QC	STXAI.0324	STBNI.0116	193	Salmonella 4,[5],12:i:-
PNCS015009	SAMN14219857	SRR11851196	2010-02-21	2010-03-18	1008ST399MP	Human	Stool	BC	STXAI.0399	STBNI.0237	191a	Salmonella 4,[5],12:i:-
PNCS015010	SAMN14219858	SRR11851204	2010-03-26	2010-04-07	1008ST399MP	Human	Stool	SK	STXAI.0399	STBNI.0237	191a	Salmonella 4,[5],12:i:-
PNCS015011	SAMN14219859		2010-04-08	2010-04-21	1006ST324QC	Human	Stool	QC	STXAI.0324	STBNI.0116	193	Salmonella 4,[5],12:i:-
PNCS015012	SAMN14219860		2010-04-27	2010-05-07	1006ST324QC	Human	Stool	QC	STXAI.0324	STBNI.0251	195	Salmonella 4,[5],12:i:-
PNCS015013	SAMN14219861		2010-05-11	2010-05-11	1010ST8AB	Human	Stool	ON	STXAI.0008	STBNI.0010	41	Salmonella 4,[5],12:i:-
PNCS015014	SAMN14219862		2010-05-19	2010-05-19	1010ST10ON	Human	Stool	ON	STXAI.0010	STBNI.0400	U291	Salmonella 4,[5],12:i:-
PNCS015015	SAMN14219863		2010-05-21	2010-05-28		Human	Stool	MB	STXAI.0757	STBNI.0015	U291	Salmonella 4,[5],12:i:-
PNCS015016	SAMN14219864		2010-05-18	2010-06-03	1006ST306NB	Human	Stool	NB	STXAI.0306	STBNI.0098	Atypical	Salmonella 4,[5],12:i:-
PNCS015017	SAMN14219865			2010-06-10	1007ST462MP	Human	Stool	QC	STXAI.0462	STBNI.0285	110b	Salmonella Typhimurium
PNCS015018	SAMN14219866		2010-06-01	2010-06-18		Human	Stool	NB			Atypical	Salmonella 4,[5],12:i:-
PNCS015019	SAMN14219867		2010-05-30	2010-06-18	1006ST306NB	Human	Stool	NB	STXAI.0306	STBNI.0098	Atypical	Salmonella 4,[5],12:i:-
PNCS015020	SAMN14219868		2010-06-18	2010-06-22	1007ST8MP	Human	Stool	PE	STXAI.0008	STBNI.0010	191	Salmonella 4,[5],12:i:-
PNCS015021	SAMN14219869		2010-06-06	2010-06-23	1006ST306NB	Human	Stool	NB	STXAI.0306	STBNI.0098	Atypical	Salmonella 4,[5],12:i:-
PNCS015022	SAMN14219870		2010-06-06	2010-06-29	1006ST306NB	Human	Stool	NB	STXAI.0306	STBNI.0098	Atypical	Salmonella 4,[5],12:i:-
PNCS015023	SAMN14219871	SRR11875124	2010-06-19	2010-07-07		Human	Stool	AB			191	Salmonella 4,[5],12:i:-
PNCS015024	SAMN14219872		2010-07-07	2010-07-07	1010ST10ON	Human	Stool	ON	STXAI.0010	STBNI.0015	U291	Salmonella 4,[5],12:i:-
PNCS015025	SAMN14219873		2010-07-05	2010-07-16	1007ST8MP	Human	Stool	QC	STXAI.0008	STBNI.0010	191	Salmonella 4,[5],12:i:-
PNCS015026	SAMN14219874	SRR11851205	2010-07-08	2010-07-21	1008ST399MP	Human	Stool	AB	STXAI.0399	STBNI.0478	191a	Salmonella 4,[5],12:i:-
PNCS015027	SAMN14219875	SRR11851202	2010-07-03	2010-07-21	1008ST399MP	Human	Stool	AB	STXAI.0399	STBNI.0125	191a	Salmonella 4,[5],12:i:-
PNCS015028	SAMN14219876	SRR11851197	2010-07-06	2010-07-21	1008ST399MP	Human	Stool	AB	STXAI.0399	STBNI.0125	191a	Salmonella 4,[5],12:i:-
PNCS015029	SAMN14219877			2010-07-23	1007ST462MP	Human	Stool	ON	STXAI.0462	STBNI.0384		Salmonella Typhimurium
PNCS015030	SAMN14219878		2010-07-30	2010-07-30		Human	Stool	ON	STXAI.0064	STBNI.0011	191	Salmonella 4,[5],12:i:-
PNCS015031	SAMN14219879	SRR11851203	2010-07-23	2010-08-11	1008ST399MP	Human	Stool	AB	STXAI.0399	STBNI.0125	191a	Salmonella 4,[5],12:i:-
PNCS015032	SAMN14219880	SRR11851201	2010-07-29	2010-08-11	1008ST399MP	Human	Stool	SK	STXAI.0399	STBNI.0125	191a	Salmonella 4,[5],12:i:-
PNCS015033	SAMN14219881		2010-08-02	2010-08-12	1007ST8MP	Human	Blood	NS	STXAI.0008	STBNI.0010	191	Salmonella 4,[5],12:i:-
PNCS015034	SAMN14219971	SRR11216627	2010-07-29	2010-08-16		Human	Stool	BC	STXAI.0087	STBNI.0486	21	Salmonella 4,[5],12:i:-
PNCS015035	SAMN14219972	SRR11216600	2010-08-04	2010-08-17	1008ST399MP	Human	Stool	AB	STXAI.0399	STBNI.0125	191a	Salmonella 4,[5],12:i:-
PNCS015036	SAMN14219973	SRR11216620	2010-08-09	2010-08-19		Human	Stool	BC	STXAI.0087	STBNI.0486	21	Salmonella 4,[5],12:i:-
PNCS015037	SAMN14219974	SRR11216580	2010-08-25	2010-09-08		Human	Stool	AB			191a	Salmonella 4,[5],12:i:-
PNCS015038	SAMN14219975	SRR11216624	2010-08-27	2010-09-08	1007ST8MP	Human	Urine	SK	STXAI.0008	STBNI.0010	191	Salmonella 4,[5],12:i:-
PNCS015039	SAMN14219976	SRR11216635	2010-08-31	2010-09-15	1010ST10ON	Human	Stool	QC	STXAI.0010	STBNI.0015	U291	Salmonella 4,[5],12:i:-
PNCS015040	SAMN14219977	SRR11216607	2010-09-10	2010-09-23		Human	Stool	BC	STXAI.0784		Atypical	Salmonella 4,[5],12:i:-
PNCS015041	SAMN14219978		2010-09-15	2010-10-14	1010ST10ON	Human	Stool	NL	STXAI.0010	STBNI.0016	U291	Salmonella 4,[5],12:i:-
PNCS015042	SAMN14219979	SRR11216628	2010-10-13	2010-10-20	1008ST399MP	Human	Stool	SK	STXAI.0399	STBNI.0237	191a	Salmonella 4,[5],12:i:-
PNCS015043	SAMN14219980	SRR11216625	2010-10-13	2010-10-20	1008ST399MP	Human	Stool	SK	STXAI.0399	STBNI.0125	191a	Salmonella 4,[5],12:i:-
PNCS015044	SAMN14219981	SRR11216602	2010-10-24	2010-11-03	1008ST399MP	Animal		AB	STXAI.0399	STBNI.0125	191a	Salmonella 4,[5],12:i:-
PNCS015045	SAMN14219982	SRR11216619	2010-10-28	2010-11-04	1008ST399MP	Human		MB	STXAI.0399	STBNI.0125	191a	Salmonella 4,[5],12:i:-
PNCS015046	SAMN14219983	SRR11216639	2010-11-05	2010-11-25		Human	Stool	BC	STXAI.0786			Salmonella 4,[5],12:i:-
PNCS015047	SAMN14219984	SRR11216643	2010-11-10	2010-11-25	1008ST399MP	Human	Stool	BC	STXAI.0399	STBNI.0237	191a	Salmonella 4,[5],12:i:-
PNCS015048	SAMN14219985	SRR11216579	2010-11-13	2010-12-01		Human	Stool	AB			191	Salmonella 4,[5],12:i:-
PNCS015049	SAMN14219986	SRR11216621	2010-11-30	2010-12-15	1101ST7QC	Human	Unknown	QC	STXAI.0007	STBNI.0097	U302	Salmonella 4,[5],12:i:-
PNCS015050	SAMN14219987	SRR11216636	2010-12-03	2010-12-17	1101ST7QC	Human		QC	STXAI.0007	STBNI.0097	U302	Salmonella 4,[5],12:i:-
PNCS015051	SAMN14219988	SRR11216631	2010-12-08	2010-12-22	1101ST7QC	Human		QC	STXAI.0007	STBNI.0126	U302	Salmonella 4,[5],12:i:-
PNCS015052	SAMN14219989	SRR11216626	2010-12-07	2010-12-22	1101ST7QC	Human	Stool	QC	STXAI.0007	STBNI.0097	U302	Salmonella 4,[5],12:i:-
PNCS015053	SAMN14219990	SRR11216610	2010-12-13	2010-12-22	1008ST399MP	Human	Stool	SK	STXAI.0399	STBNI.0125	191a	Salmonella 4,[5],12:i:-
PNCS015054	SAMN14219991	SRR11216634	2010-12-23	2010-12-23	1008ST399MP	Human	Stool	MB	STXAI.0399	STBNI.0125	191a	Salmonella 4,[5],12:i:-
PNCS015055	SAMN14219992	SRR11216617	2010-12-05	2010-12-23		Human	Stool	BC	STXAI.0363		193	Salmonella 4,[5],12:i:-
PNCS015056	SAMN14219993	SRR11216605	2010-12-05	2010-12-23	1008ST399MP	Human	Stool	BC	STXAI.0399	STBNI.0125	191a	Salmonella 4,[5],12:i:-
PNCS015057	SAMN14219994	SRR11216608	2010-12-12	2011-01-06		Human	Urine	NS	STXAI.0593	STBNI.0327	ATTM-04	Salmonella 4,[5],12:i:-
PNCS015058	SAMN14219995	SRR11216616	2010-12-15	2011-01-06		Human	Unknown	QC	STXAI.0334		UT2	Salmonella 4,[5],12:i:-
PNCS015059	SAMN14219996	SRR11216606	2010-12-17	2011-01-06		Human	Stool	QC	STXAI.0614		120	Salmonella 4,[5],12:i:-
PNCS015060	SAMN14219997	SRR11216604	2010-10-25	2011-01-12		Human	Stool	ON	STXAI.0677	STBNI.0012	UT2	Salmonella 4,[5],12:i:-
PNCS015061	SAMN14219998	SRR11216611	2010-11-30	2011-01-12		Human	Stool	ON	STXAI.0542	STBNI.0542	193	Salmonella 4,[5],12:i:-
PNCS015062	SAMN14219999	SRR11216638	2010-12-20	2011-01-12		Human	Stool	ON	STXAI.0128	STBNI.0168	Atypical	Salmonella 4,[5],12:i:-
PNCS015063	SAMN14220000	SRR11216612	2010-10-26	2011-01-12		Human	Stool	ON	STXAI.0821	STBNI.0544	193	Salmonella 4,[5],12:i:-
PNCS015064	SAMN14220001	SRR11216615	2011-01-02	2011-01-13		Human	Stool	MB	STXAI.0008	STBNI.0010	191	Salmonella 4,[5],12:i:-
PNCS015065	SAMN14220002	SRR11216578	2011-01-03	2011-01-19		Human	Stool	AB			191a	Salmonella 4,[5],12:i:-
PNCS015066	SAMN14220003	SRR11216630	2011-01-02	2011-01-19		Human	Stool	SK	STXAI.0008	STBNI.0236	191	Salmonella 4,[5],12:i:-
PNCS015067	SAMN14220004	SRR11216637	2011-01-05	2011-01-19		Human	Stool	QC	STXAI.0324	STBNI.0116	35	Salmonella 4,[5],12:i:-
PNCS015068	SAMN14220005	SRR11216641	2011-01-18	2011-01-26		Human	Stool	ON	STXAI.0064	STBNI.0011	41	Salmonella 4,[5],12:i:-
PNCS015069	SAMN14220006	SRR11216644	2011-01-11	2011-01-27	1008ST399MP	Human	Stool	BC	STXAI.0399	STBNI.0560	191a	Salmonella 4,[5],12:i:-
PNCS015070	SAMN14220007	SRR11216632	2011-01-21	2011-01-28		Human	Stool	SK	STXAI.0008	STBNI.0010	41	Salmonella 4,[5],12:i:-
PNCS015071	SAMN14220008	SRR11216618	2011-01-12	2011-02-02	1008ST399MP	Human	Blood	AB	STXAI.0399	STBNI.0125	191a	Salmonella 4,[5],12:i:-
PNCS015072	SAMN14220009	SRR11216642	2011-01-18	2011-02-02	1008ST399MP	Human	Blood	AB	STXAI.0399		191a	Salmonella 4,[5],12:i:-
PNCS015073	SAMN14220010	SRR11216622	2011-01-28	2011-02-02		Human	Stool	ON	STXAI.0425	STBNI.0564	Untypable	Salmonella 4,[5],12:i:-
PNCS015074	SAMN14220011	SRR11216609	2011-01-24	2011-02-02		Human	Urine	SK	STXAI.0008	STBNI.0010	191	Salmonella 4,[5],12:i:-
PNCS015075	SAMN14220012	SRR11216623	2011-01-21	2011-02-04		Human	Stool	QC	STXAI.0614		U302	Salmonella 4,[5],12:i:-
PNCS015076	SAMN14220013	SRR11216614	2011-02-04	2011-02-18		Human	Stool	QC	STXAI.0835		U302	Salmonella 4,[5],12:i:-
PNCS015077	SAMN14220014	SRR11216633		2011-02-23	1010ST10ON	Human	Stool	NL	STXAI.0010	STBNI.0016		Salmonella ssp enterica O Rough:i:-
PNCS015078	SAMN14220015	SRR11216629	2011-02-11	2011-02-24		Human	Stool	BC	STXAI.0008		191	Salmonella 4,[5],12:i:-
PNCS015079	SAMN14220016	SRR11216613	2011-02-25	2011-03-04		Human	Stool	ON	STXAI.0816	STBNI.0581	ATTM-04	Salmonella 4,[5],12:i:-
PNCS015080	SAMN14220017	SRR11216645	2011-02-26	2011-03-09		Human	Urine	SK	STXAI.0725	STBNI.0582	193	Salmonella 4,[5],12:i:-
PNCS015081	SAMN14220018	SRR11216601	2011-03-17	2011-03-17		Human	Stool	MB	STXAI.1059		191	Salmonella 4,[5],12:i:-
PNCS015082	SAMN14220019	SRR11216603	2011-04-08	2011-04-18	1105ST399MP	Human	Stool	MB	STXAI.0399		191	Salmonella 4,[5],12:i:-
PNCS015083	SAMN14220020	SRR11216640	2011-04-08	2011-04-21	1105ST399MP	Human	Stool	BC	STXAI.0399	STBNI.0125	191a	Salmonella 4,[5],12:i:-
PNCS015084	SAMN14220064	SRR11216775	2011-04-27	2011-05-11	1105ST399MP	Human	Stool	SK	STXAI.0399	STBNI.0125	191a	Salmonella 4,[5],12:i:-
PNCS015085	SAMN14220065	SRR11216813	2011-06-07	2011-06-22		Human	Stool	QC			151	Salmonella 4,[5],12:i:-
PNCS015086	SAMN14220066	SRR11216815	2011-07-21	2-12-04-05		Human		AB				Salmonella 4,[5],12:i:-
PNCS015087	SAMN14220067	SRR11216783	2011-07-19	2011-07-29	1109ST8MP	Human	Stool	MB	STXAI.0008	STBNI.0010	191	Salmonella 4,[5],12:i:-
PNCS015088	SAMN14220068	SRR11216803	2011-07-30	2011-08-11	1109ST8MP	Human	Stool	NS	STXAI.0008	STBNI.0010	191	Salmonella 4,[5],12:i:-
PNCS015089	SAMN14220069	SRR11216807		2011-11-03	1201ST280MP	Human	Stool	ON	STXAI.0280	STBNI.0569		Salmonella 4,[5],12:i:-
PNCS015090	SAMN14220070	SRR11216804	2011-11-04	2011-11-07	1201ST280MP	Human	Stool	MB	STXAI.0280	STBNI.0003	ATTM-04	Salmonella 4,[5],12:i:-
PNCS015091	SAMN14220071	SRR11216811		2011-11-15	1201ST280MP	Human	Stool	ON	STXAI.0280	STBNI.0569		Salmonella 4,[5],12:i:-
PNCS015092	SAMN14220072	SRR11216776		2011-11-17	1201ST280MP	Human	Stool	MB	STXAI.0280	STBNI.0003		Salmonella 4,[5],12:i:-
PNCS015093	SAMN14220073	SRR11216796	2011-12-12	2011-12-21	1202ST399MP	Human	Stool	SK	STXAI.0399	STBNI.0125	U287	Salmonella 4,[5],12:i:-
PNCS015094	SAMN14220074	SRR11216767	2012-01-03	2012-01-10	1202ST399MP	Human	Stool	MB	STXAI.0399	STBNI.0125	Atypical	Salmonella 4,[5],12:i:-
PNCS015095	SAMN14220075	SRR11216810	2012-01-24	2012-02-08	1202ST399MP	Human	Stool	QC	STXAI.0399		191a	Salmonella 4,[5],12:i:-
PNCS015096	SAMN14220076	SRR11216774	2012-02-03	2012-02-16	1202ST399MP	Human	Stool	BC	STXAI.0399	STBNI.0125	U287	Salmonella 4,[5],12:i:-
PNCS015097	SAMN14220077	SRR11216773	2012-05-18	2012-06-06	1207ST903MP	Human	Stool	QC	STXAI.0903	STBNI.0208	193	Salmonella 4,[5],12:i:-
PNCS015098	SAMN14220078	SRR11216766	2012-06-04	2012-06-08	1207ST324MP	Human	Stool	ON	STXAI.0324	STBNI.0691	179 var	Salmonella 4,[5],12:i:-
PNCS015099	SAMN14220079	SRR11216795	2012-06-05	2012-06-14		Human	Stool	ON	STXAI.0614	STBNI.0245	179 var	Salmonella 4,[5],12:i:-
PNCS015100	SAMN14220080	SRR11216800	2012-06-05	2012-06-14		Human	Stool	ON	STXAI.0021	STBNI.0012	Atypical	Salmonella 4,[5],12:i:-
PNCS015101	SAMN14220081	SRR11216780	2012-06-05	2012-06-14	1207ST903MP	Human	Stool	ON	STXAI.0903	STBNI.0208	193	Salmonella 4,[5],12:i:-
PNCS015103	SAMN14220083	SRR11216812	2012-07-04	2012-07-12	1207ST10MP	Human	Stool	ON	STXAI.0010	STBNI.0705	U291	Salmonella 4,[5],12:i:-
PNCS015104	SAMN14220084	SRR11216814	2012-06-22	2012-07-12		Human	Stool	AB			ATTM-31	Salmonella 4,[5],12:i:-
PNCS015105	SAMN14220085	SRR11216788	2012-07-04	2012-07-12	1207ST10MP	Human	Stool	ON	STXAI.0010	STBNI.0705	U291	Salmonella 4,[5],12:i:-
PNCS015106	SAMN14220086	SRR11216786	2012-06-27	2012-07-13		Human	Stool	QC	STXAI.0644	STBNI.0168	Atypical	Salmonella 4,[5],12:i:-
PNCS015107	SAMN14220087	SRR11216771	2012-06-28	2012-07-13	1207ST10MP	Human	Blood	QC	STXAI.0010	STBNI.0015	U291	Salmonella 4,[5],12:i:-
PNCS015108	SAMN14220088	SRR11216801	2012-07-04	2012-07-18		Human	Urine	QC	STXAI.0649	STBNI.0732	193	Salmonella 4,[5],12:i:-
PNCS015109	SAMN14220089	SRR11216809	2012-07-13	2012-07-20		Human	Stool	ON	STXAI.0859	STBNI.0614	ATTM-29	Salmonella 4,[5],12:i:-
PNCS015110	SAMN14220090	SRR11216778	2012-06-29	2012-07-20	1207ST10MP	Human	Stool	QC	STXAI.0010	STBNI.0015	U291	Salmonella 4,[5],12:i:-
PNCS015111	SAMN14220091	SRR11216808	2012-07-10	2012-07-25		Human	Stool	QC	STXAI.0481	STBNI.0168	ATTM-32	Salmonella 4,[5],12:i:-
PNCS015112	SAMN14220092	SRR11216798	2012-07-20	2012-07-27		Human	Stool	MB	STXAI.0008	STBNI.0010	191	Salmonella 4,[5],12:i:-
PNCS015113	SAMN14220093	SRR11216772	2012-07-26	2012-08-10		Human	Stool	QC	STXAI.0008	STBNI.0236	191	Salmonella 4,[5],12:i:-
PNCS015114	SAMN14220094	SRR11216770	2012-08-02	2012-08-17		Human	Stool	QC	STXAI.0644	STBNI.0168	ATTM-32	Salmonella 4,[5],12:i:-
PNCS015115	SAMN14220095	SRR11216794	2012-08-09	2012-08-22	1207ST903MP	Human	Stool	SK	STXAI.0903	STBNI.0208	193	Salmonella 4,[5],12:i:-
PNCS015116	SAMN14220096	SRR11216787	2012-08-08	2012-08-22	1207ST324MP	Human	Stool	QC	STXAI.0324	STBNI.0251	35	Salmonella 4,[5],12:i:-
PNCS015117	SAMN14220097	SRR11216768	2012-09-12	2012-09-21		Human	Stool	ON	STXAI.0008	STBNI.0010	191	Salmonella 4,[5],12:i:-
PNCS015118	SAMN14220098	SRR11216792	2012-09-10	2012-09-21	1207ST10MP	Human	Stool	ON	STXAI.0010	STBNI.0016	U291	Salmonella 4,[5],12:i:-
PNCS015119	SAMN14220099	SRR11216791	2012-09-28	2012-10-12		Human	Stool	ON	STXAI.0008	STBNI.0010	191	Salmonella 4,[5],12:i:-
PNCS015120	SAMN14220100	SRR11216769		2012-10-15	1207ST10MP	Human	Stool	ON	STXAI.0010	STBNI.0016	U291	Salmonella 4,[5],12:i:-
PNCS015121	SAMN14220101	SRR11216793	2012-09-26	2012-10-12		Human	Stool	QC	STXAI.0064	STBNI.0011	191	Salmonella 4,[5],12:i:-
PNCS015122	SAMN14220102	SRR11216781	2012-10-12	2012-10-19		Human	Stool	ON	STXAI.0324	STBNI.0748	Atypical	Salmonella 4,[5],12:i:-
PNCS015123	SAMN14220103	SRR11216799	2012-10-01	2012-10-19	1207ST10MP	Human	Stool	QC	STXAI.0010	STBNI.0016	U291	Salmonella 4,[5],12:i:-
PNCS015124	SAMN14220104	SRR11216802	2012-10-16	2012-10-23		Human	Stool	ON	STXAI.0581	STBNI.0044	Atypical	Salmonella 4,[5],12:i:-
PNCS015125	SAMN14220105	SRR11216782	2012-10-16	2012-10-23	1207ST903MP	Human	Stool	ON	STXAI.0903	STBNI.0208	193	Salmonella 4,[5],12:i:-
PNCS015126	SAMN14220106	SRR11216805	2012-10-16	2012-10-23		Human	Stool	ON	STXAI.0363	STBNI.0751	193	Salmonella 4,[5],12:i:-
PNCS015127	SAMN14220107	SRR11216789	2012-10-27	2012-10-31		Human	Stool	PE	STXAI.0185	STBNI.0205	35	Salmonella 4,[5],12:i:-
PNCS015128	SAMN14220108	SRR11216797	2012-10-19	2012-10-31		Human	Stool	ON	STXAI.0324	STBNI.0754	35	Salmonella 4,[5],12:i:-
PNCS015129	SAMN14220109	SRR11216777	2012-10-23	2012-10-31	1207ST324MP	Human	Stool	ON	STXAI.0324	STBNI.0116	35	Salmonella 4,[5],12:i:-
PNCS015130	SAMN14220110	SRR11216784	2012-10-19	2012-10-31		Human	Stool	ON	STXAI.0425	STBNI.0564	U311	Salmonella 4,[5],12:i:-
PNCS015131	SAMN14220111	SRR11216790	2012-11-06	2012-11-14		Human	Stool	ON	STXAI.0008	STBNI.0010	191	Salmonella 4,[5],12:i:-
PNCS015132	SAMN14220112	SRR11216779	2012-11-29	2012-12-14	1301ST821QC	Human	Stool	QC	STXAI.0977	STBNI.0544	193	Salmonella 4,[5],12:i:-
PNCS015133	SAMN14220113	SRR11216785	2012-12-07	2012-12-18		Human	Stool	MB	STXAI.0008	STBNI.0010	191	Salmonella 4,[5],12:i:-
PNCS015134	SAMN14220128	SRR11217022	2012-12-06	2012-12-21	1301ST821QC	Human	Stool	QC	STXAI.0821	STBNI.0544	193	Salmonella 4,[5],12:i:-
PNCS015135	SAMN14220129	SRR11217064	2012-12-21	2013-01-04	1301ST725SK	Human	Stool	SK	STXAI.0725	STBNI.0779	193	Salmonella 4,[5],12:i:-
PNCS015136	SAMN14220130	SRR11217037	2012-12-19	2013-01-09	1301ST725SK	Human	Stool	SK	STXAI.0725	STBNI.0779	193	Salmonella 4,[5],12:i:-
PNCS015137	SAMN14220131	SRR11217054	2012-12-20	2013-01-09	1301ST725SK	Human	Stool	SK	STXAI.0725	STBNI.0779	193	Salmonella 4,[5],12:i:-
PNCS015138	SAMN14220132	SRR11217042	2013-01-07	2013-01-11		Human	Stool	ON	STXAI.0859	STBNI.0614	ATTM-28	Salmonella 4,[5],12:i:-
PNCS015139	SAMN14220133	SRR11217021	2013-01-06	2013-01-11	1303ST103MP	Human	Stool	ON	STXAI.0103	STBNI.0778	ATTM-24	Salmonella 4,[5],12:i:-
PNCS015140	SAMN14220134	SRR11217066	2012-12-14	2013-01-11	1301ST821QC	Human	Stool	QC	STXAI.0821	STBNI.0544	193	Salmonella 4,[5],12:i:-
PNCS015141	SAMN14220135	SRR11217050	2012-12-13	2013-01-11	1301ST821QC	Human	Stool	QC	STXAI.0821	STBNI.0544	193	Salmonella 4,[5],12:i:-
PNCS015142	SAMN14220136	SRR11217027	2013-01-08	2013-01-15	1301ST725SK	Human	Stool	ON	STXAI.0725	STBNI.0779	193	Salmonella 4,[5],12:i:-
PNCS015143	SAMN14220137	SRR11217048	2013-01-04	2013-01-15		Human	Stool	ON	STXAI.0859	STBNI.0614	ATTM-29	Salmonella 4,[5],12:i:-
PNCS015144	SAMN14220138	SRR11217065	2013-01-05	2013-01-16		Human	Stool	SK	STXAI.0399	STBNI.0125	191a	Salmonella 4,[5],12:i:-
PNCS015145	SAMN14220139	SRR11217052	2012-12-19	2013-01-16	1301ST821QC	Human	Stool	QC	STXAI.0821	STBNI.0544	193	Salmonella 4,[5],12:i:-
PNCS015146	SAMN14220140	SRR11217061	2012-12-28	2013-01-18	1207ST324MP	Human	Bloof	QC	STXAI.0324	STBNI.0780		Salmonella 4,[5],12:i:-
PNCS015147	SAMN14220141	SRR11217018	2012-12-28	2013-01-18	1303ST103MP	Human	Stool	QC	STXAI.0103		ATTM-24	Salmonella 4,[5],12:i:-
PNCS015148	SAMN14220142	SRR11217034	2013-01-21	2013-02-06	1207ST10MP	Human	Stool	NL	STXAI.0010	STBNI.0016	U291	Salmonella 4,[5],12:i:-
PNCS015149	SAMN14220143	SRR11217030	2013-02-01	2013-02-08		Human	Stool	ON	STXAI.0903	STBNI.0208	193	Salmonella 4,[5],12:i:-
PNCS015150	SAMN14220144	SRR11217032	2013-01-24	2013-02-08	1303ST103MP	Human	Stool	QC	STXAI.0103	STBNI.0778	ATTM-23	Salmonella 4,[5],12:i:-
PNCS015151	SAMN14220145	SRR11217023	2013-02-05	2013-02-21		Human	Stool	BC	STXAI.0991		120	Salmonella 4,[5],12:i:-
PNCS015152	SAMN14220146	SRR11217059	2013-02-06	2013-02-21		Human	Stool	BC	STXAI.0363		193	Salmonella 4,[5],12:i:-
PNCS015153	SAMN14220147	SRR11217056	2013-02-07	2013-02-22		Human	Stool	ON	STXAI.0568	STBNI.0208	193	Salmonella 4,[5],12:i:-
PNCS015154	SAMN14220148	SRR11217063	2013-02-26	2013-03-13		Human	Stool	QC	STXAI.0324	STBNI.0251	193	Salmonella 4,[5],12:i:-
PNCS015155	SAMN14220149	SRR11217058	2013-03-01	2013-03-15		Human	Stool	ON	STXAI.0998	STBNI.0208	193	Salmonella 4,[5],12:i:-
PNCS015156	SAMN14220150	SRR11217057	2013-03-13	2013-03-20	1304ST8MP	Human	Stool	MB	STXAI.0008	STBNI.0010	191	Salmonella 4,[5],12:i:-
PNCS015157	SAMN14220151	SRR11217055	2013-03-25	2013-04-03		Human	Stool	ON	STXAI.0399	STBNI.0125	191a	Salmonella 4,[5],12:i:-
PNCS015158	SAMN14220152	SRR11217051	2013-03-26	2013-04-09		Human	Stool	ON	STXAI.0007	STBNI.0126	U302	Salmonella 4,[5],12:i:-
PNCS015159	SAMN14220153	SRR11217030	2013-03-20	2013-04-11		Human	Stool	BC	STXAI.0717		191a	Salmonella 4,[5],12:i:-
PNCS015160	SAMN14220154	SRR11217024	2013-04-05	2013-04-17		Human	Stool	ON	STXAI.1022	STBNI.0814	193	Salmonella 4,[5],12:i:-
PNCS015161	SAMN14220155	SRR11217036	2013-04-08	2013-04-17		Human	Stool	ON	STXAI.0997	STBNI.0208	193	Salmonella Typhimurium
PNCS015162	SAMN14220156	SRR11217044	2013-04-15	2013-04-19		Human	Stool	ON	STXAI.0512	STBNI.0356	U310	Salmonella 4,[5],12:i:-
PNCS015163	SAMN14220157	SRR11217028	2013-04-10	2013-04-19		Human	Stool	ON		STBNI.0809		Salmonella 4,[5],12:i:-
PNCS015164	SAMN14220158	SRR11217038	2013-04-15	2013-04-26	1304ST8MP	Human	Urine	SK	STXAI.0008	STBNI.0010	191	Salmonella 4,[5],12:i:-
PNCS015165	SAMN14220159	SRR11217025	2013-05-01	2013-05-09	1307ST542MP	Human	Stool	ON	STXAI.0542	STBNI.0208	193	Salmonella 4,[5],12:i:-
PNCS015166	SAMN14220160	SRR11217053	2013-04-29	2013-05-09	1207ST10MP	Human	Stool	BC	STXAI.0010		U291	Salmonella 4,[5],12:i:-
PNCS015167	SAMN14220161	SRR11217029	2013-05-08	2013-05-15	1307ST542MP	Human	Stool	ON	STXAI.0542	STBNI.0208	193	Salmonella 4,[5],12:i:-
PNCS015168	SAMN14220162	SRR11217045	2013-05-07	2013-05-15	1307ST542MP	Human	Stool	ON	STXAI.0542	STBNI.0208	193	Salmonella 4,[5],12:i:-
PNCS015169	SAMN14220163	SRR11217033	2013-05-11	2013-05-24	1307ST542MP	Human	Stool	MB	STXAI.0542	STBNI.0208	193	Salmonella 4,[5],12:i:-
PNCS015170	SAMN14220164	SRR11217020	2013-05-21	2013-06-12		Human	Stool	NL	STXAI.0185	STBNI.0205	ATTM-30	Salmonella 4,[5],12:i:-
PNCS015171	SAMN14220165	SRR11217043	2013-06-07	2013-06-13		Human	Stool	ON	STXAI.1014	STBNI.0442	Untypable	Salmonella 4,[5],12:i:-
PNCS015172	SAMN14220166	SRR11217063	2013-06-02	2013-06-13		Human	Unknown	ON	STXAI.1019	STBNI.0015	193	Salmonella 4,[5],12:i:-
PNCS015173	SAMN14220167	SRR11217031	2013-05-28	2013-06-13		Human	Stool	BC	STXAI.1009		193	Salmonella 4,[5],12:i:-
PNCS015174	SAMN14220168	SRR11217041	2013-06-11	2013-06-19		Human	Stool	ON	STXAI.0859	STBNI.0813	99	Salmonella 4,[5],12:i:-
PNCS015175	SAMN14220169	SRR11217067	2013-06-05	2013-06-19		Human	Stool	QC	STXAI.0324	STBNI.0116	35	Salmonella 4,[5],12:i:-
PNCS015176	SAMN14220170	SRR11217026	2013-06-13	2013-06-20	1307ST903ON	Human	Stool	ON	STXAI.0903	STBNI.0208	193	Salmonella 4,[5],12:i:-
PNCS015177	SAMN14220171	SRR11217040	2013-06-12	2013-06-20		Human	Stool	ON	STXAI.0903	STBNI.0807	193	Salmonella 4,[5],12:i:-
PNCS015178	SAMN14220172	SRR11217047	2013-06-08	2013-06-21		Human	Stool	MB	STXAI.0064	STBNI.0011	41	Salmonella 4,[5],12:i:-
PNCS015179	SAMN14220173	SRR11217035	2013-06-06	2013-06-21		Human	Blood	QC	STXAI.0324	STBNI.0116	193	Salmonella 4,[5],12:i:-
PNCS015180	SAMN14220174	SRR11217046	2013-06-20	2013-07-10	1304ST8MP	Human	Stool	QC	STXAI.0008	STBNI.0010	191	Salmonella 4,[5],12:i:-
PNCS015181	SAMN14220175	SRR11217019	2013-07-11	2013-07-26		Human	Stool	QC	STXAI.0323	STBNI.0821	U311	Salmonella 4,[5],12:i:-
PNCS015182	SAMN14220176	SRR11217062	2013-07-16	2013-07-31		Human	Stool	ON	STXAI.0068	STBNI.0003	ATTM-12	Salmonella 4,[5],12:i:-
PNCS015183	SAMN14220177	SRR11217049	2013-07-12	2013-07-31	1308ST1027QC	Human	Stool	QC	STXAI.1029	STBNI.0848	193	Salmonella 4,[5],12:i:-
PNCS015184	SAMN14220233	SRR11860763	2013-07-17	2013-07-31	1308ST1027QC	Human	Stool	QC	STXAI.1027	STBNI.0846	193	Salmonella 4,[5],12:i:-
PNCS015185	SAMN14220234	SRR11860767	2013-07-23	2013-08-07	1308ST1027QC	Human	Stool	QC	STXAI.1027	STBNI.0846	193	Salmonella 4,[5],12:i:-
PNCS015186	SAMN14220235	SRR11860793	2013-07-26	2013-08-08		Human	Stool	ON	STXAI.1028	STBNI.0356	U311	Salmonella 4,[5],12:i:-
PNCS015187	SAMN14220236	SRR11860801	2013-07-24	2013-08-08		Human	Stool	ON	STXAI.0008	STBNI.0631	41	Salmonella 4,[5],12:i:-
PNCS015188	SAMN14220237	SRR11860795	2013-07-25	2013-08-08	1307ST903ON	Human	Stool	ON	STXAI.0903	STBNI.0208	193	Salmonella Typhimurium
PNCS015189	SAMN14220238	SRR11860776	2013-07-29	2013-08-08	1310ST363MP	Human	Stool	ON	STXAI.0363	STBNI.0208	193	Salmonella Typhimurium
PNCS015190	SAMN14220239	SRR11860796	2013-07-26	2013-08-08		Human	Stool	ON	STXAI.0903	STBNI.0807	193	Salmonella 4,[5],12:i:-
PNCS015191	SAMN14220240	SRR11860780	2013-07-26	2013-08-09		Human	Urine	QC	STXAI.0324	STBNI.0571	35	Salmonella 4,[5],12:i:-
PNCS015192	SAMN14220241	SRR11860764	2013-08-06	2013-08-13		Human	Stool	ON	STXAI.0306	STBNI.0853	99	Salmonella 4,[5],12:i:-
PNCS015193	SAMN14220242	SRR11875122	2013-08-06	2013-08-13		Human	Stool	ON	STXAI.0949	STBNI.0730	Untypable	Salmonella 4,[5],12:i:-
PNCS015194	SAMN14220243	SRR11860798	2013-08-07	2013-08-14		Human	Stool	ON	STXAI.1012	STBNI.0594	193	Salmonella 4,[5],12:i:-
PNCS015195	SAMN14220244	SRR11860784	2013-08-20	2013-08-20	1304ST8MP	Human	Stool	MB	STXAI.0008	STBNI.0010	191	Salmonella 4,[5],12:i:-
PNCS015196	SAMN14220245	SRR11860792	2013-08-06	2013-08-21	1308ST1027QC	Human	Stool	QC	STXAI.1027	STBNI.0846	193	Salmonella 4,[5],12:i:-
PNCS015197	SAMN14220246	SRR11860770	2013-08-02	2013-08-21		Human	Stool	SK	STXAI.0736	STBNI.0451	ATTM-26	Salmonella 4,[5],12:i:-
PNCS015198	SAMN14220247	SRR11860790	2013-08-16	2013-08-22	1310ST363MP	Human	Stool	ON	STXAI.0363	STBNI.0208	193	Salmonella Typhimurium
PNCS015199	SAMN14220248	SRR11860800	2013-08-21	2013-08-27	1307ST903ON	Human	Stool	ON	STXAI.0903	STBNI.0208	193	Salmonella 4,[5],12:i:-
PNCS015200	SAMN14220249	SRR11860788	2013-08-20	2013-08-27		Human	Stool	ON	STXAI.0593	STBNI.0327	ATTM-04	Salmonella 4,[5],12:i:-
PNCS015201	SAMN14220250	SRR11860758	2013-08-19	2013-09-04	1310ST363MP	Human	Blood	QC	STXAI.0363	STBNI.0208	193	Salmonella 4,[5],12:i:-
PNCS015202	SAMN14220251	SRR11860781	2013-08-16	2013-09-04		Human	Stool	QC	STXAI.1052		193	Salmonella 4,[5],12:i:-
PNCS015203	SAMN14220252	SRR11860759	2013-08-26	2013-09-05		Human	Stool	ON	STXAI.1041	STBNI.0866	193	Salmonella 4,[5],12:i:-
PNCS015204	SAMN14220253	SRR11860768	2013-09-03	2013-09-05	1310ST363MP	Human	Stool	ON	STXAI.0363	STBNI.0503	193	Salmonella 4,[5],12:i:-
PNCS015205	SAMN14220254	SRR11860765	2013-09-03	2013-09-10	1304ST8MP	Human	Stool	ON	STXAI.0008	STBNI.0010	191	Salmonella 4,[5],12:i:-
PNCS015206	SAMN14220255	SRR11860787	2013-09-08	2013-09-12		Human	Stool	ON	STXAI.1048	STBNI.0874	193	Salmonella 4,[5],12:i:-
PNCS015207	SAMN14220256	SRR11860771	2013-08-30	2013-09-12		Human	Stool	BC	STXAI.1047		193	Salmonella 4,[5],12:i:-
PNCS015208	SAMN14220257	SRR11860761	2013-08-29	2013-09-13		Human	Stool	QC	STXAI.0481	STBNI.0168	ATTM-72	Salmonella 4,[5],12:i:-
PNCS015209	SAMN14220258	SRR11860779	2013-09-09	2013-09-17	1307ST903ON	Human	Stool	ON	STXAI.0903	STBNI.0208	193	Salmonella 4,[5],12:i:-
PNCS015210	SAMN14220259	SRR11860786	2013-09-04	2013-09-18		Human	Stool	QC	STXAI.0324	STBNI.0116	179 var	Salmonella 4,[5],12:i:-
PNCS015211	SAMN14220260	SRR11860778	2013-09-12	2013-09-25		Human	Stool	ON	STXAI.1050	STBNI.0876	193	Salmonella 4,[5],12:i:-
PNCS015212	SAMN14220261	SRR11860775	2013-09-10	2013-09-25	1308ST1027QC	Human	Stool	QC	STXAI.1027	STBNI.0846	193	Salmonella 4,[5],12:i:-
PNCS015213	SAMN14220262	SRR11860757	2013-09-14	2013-09-26		Human	Stool	MB	STXAI.1058		U291	Salmonella 4,[5],12:i:-
PNCS015214	SAMN14220263	SRR11860766	2013-09-07	2013-09-26	1310ST363MP	Human	Stool	BC	STXAI.0363		Untypable	Salmonella 4,[5],12:i:-
PNCS015215	SAMN14220264	SRR11860789	2013-09-12	2013-09-27		Human	Stool	QC	STXAI.0821		193	Salmonella 4,[5],12:i:-
PNCS015216	SAMN14220265	SRR11860755	2013-09-12	2013-09-27		Human	Stool	QC	STXAI.0001	STBNI.0126	U302	Salmonella 4,[5],12:i:-
PNCS015217	SAMN14220266	SRR11860782	2013-09-24	2013-10-02		Human	Stool	ON	STXAI.0903	STBNI.0594	193	Salmonella 4,[5],12:i:-
PNCS015218	SAMN14220267	SRR11860772	2013-09-23	2013-10-02		Human	Stool	ON	STXAI.0010	STBNI.0015	U291	Salmonella 4,[5],12:i:-
PNCS015219	SAMN14220268	SRR11860774	2013-09-24	2013-10-02		Human	Stool	SK	STXAI.0010	STBNI.0015	U291	Salmonella 4,[5],12:i:-
PNCS015220	SAMN14220269	SRR11860791	2013-09-20	2013-10-04		Human	Stool	QC	STXAI.0357		193	Salmonella 4,[5],12:i:-
PNCS015221	SAMN14220270	SRR11860785	2013-10-03	2013-10-16		Human	Stool	AB			193	Salmonella 4,[5],12:i:-
PNCS015222	SAMN14220271	SRR11860802	2013-10-03	2013-10-16		Human	Stool	ON	STXAI.0949	STBNI.0730	Untypable	Salmonella 4,[5],12:i:-
PNCS015223	SAMN14220272	SRR11860773	2013-10-10	2013-10-17		Human	Stool	ON	STXAI.1059	STBNI.0881	3 aerogenic	Salmonella 4,[5],12:i:-
PNCS015224	SAMN14220273	SRR11860797	2013-10-21	2013-10-29		Human	Blood	ON	STXAI.1064	STBNI.0125	191a	Salmonella 4,[5],12:i:-
PNCS015225	SAMN14220274	SRR11860799	2013-10-29	2013-11-01		Human	Stool	MB	STXAI.1067		193	Salmonella 4,[5],12:i:-
PNCS015226	SAMN14220275	SRR11860777	2013-10-28	2013-11-05		Human	Stool	ON	STXAI.0008	STBNI.0010	191	Salmonella 4,[5],12:i:-
PNCS015227	SAMN14220276	SRR11860756	2013-10-28	2013-11-05		Human	Stool	ON	STXAI.0010	STBNI.0015	U291	Salmonella 4,[5],12:i:-
PNCS015228	SAMN14220277	SRR11860769	2013-10-27	2013-11-13		Human	Stool	NB	STXAI.0064		191	Salmonella 4,[5],12:i:-
PNCS015229	SAMN14220278	SRR11860760	2013-11-15	2013-11-21		Human	Stool	ON	STXAI.0185	STBNI.0058	193	Salmonella 4,[5],12:i:-
PNCS015230	SAMN14220279	SRR11860794	2013-11-01	2013-11-21		Human	Stool	ON	STXAI.0394	STBNI.0631	U291	Salmonella 4,[5],12:i:-
PNCS015231	SAMN14220280	SRR11875124	2013-11-13	2013-11-27		Human	Stool	QC	STXAI.0010		U291	Salmonella 4,[5],12:i:-
PNCS015232	SAMN14220281	SRR11860762	2013-11-27	2013-12-06		Human	Stool	MB	STXAI.1082		193	Salmonella 4,[5],12:i:-
PNCS015233	SAMN14220282	SRR11860783	2013-12-17	2013-12-31		Human	Stool	ON	STXAI.1012	STBNI.0912	193	Salmonella 4,[5],12:i:-
PNCS015234	SAMN14220294	SRR11230620	2013-12-23	2013-12-31		Human	Stool	ON	STXAI.0010	STBNI.0016	U291	Salmonella 4,[5],12:i:-
PNCS015235	SAMN14220295	SRR11230592	2014-01-02	2014-01-21		Human	Urine	NL	STXAI.0593	STBNI.0719	ATTM-04	Salmonella 4,[5],12:i:-
PNCS015236	SAMN14220296	SRR11230588	2014-01-10	2014-01-24		Human	Stool	QC	STXAI.0725	STBNI.0937	193	Salmonella 4,[5],12:i:-
PNCS015237	SAMN14220297	SRR11230616	2014-01-21	2014-01-30		Human	Stool	ON	STXAI.0609	STBNI.0925	ATTM-86	Salmonella 4,[5],12:i:-
PNCS015238	SAMN14220298	SRR11230629	2014-01-17	2014-01-30		Human	Stool	ON	STXAI.0324	STBNI.0923	120	Salmonella 4,[5],12:i:-
PNCS015239	SAMN14220299	SRR11230630	2014-01-21	2014-02-05		Human	Stool	QC	STXAI.1100	STBNI.0938	U291	Salmonella 4,[5],12:i:-
PNCS015240	SAMN14220300	SRR11230607	2014-01-22	2014-02-07		Human	Stool	QC	STXAI.1100	STBNI.0938	U291	Salmonella 4,[5],12:i:-
PNCS015241	SAMN14220301	SRR11230604	2014-01-29	2014-02-13		Human	Stool	BC	STXAI.0087		ATTM-04	Salmonella 4,[5],12:i:-
PNCS015242	SAMN14220302	SRR11230632	2014-02-04	2014-02-19		Human	Blood	QC	STXAI.1104		ATTM-92	Salmonella 4,[5],12:i:-
PNCS015243	SAMN14220303	SRR11230618	2014-02-12	2014-02-24		Human	Stool	MB	STXAI.1103		193	Salmonella 4,[5],12:i:-
PNCS015244	SAMN14220304	SRR11230613	2014-02-10	2014-02-26		Human	Stool	QC	STXAI.0859		ATTM-97	Salmonella 4,[5],12:i:-
PNCS015245	SAMN14220305	SRR11230596	2014-02-21	2014-03-05		Human	Stool	ON	STXAI.1048	STBNI.0874	193	Salmonella 4,[5],12:i:-
PNCS015246	SAMN14220306	SRR11230590	2014-02-27	2014-03-05		Human	Stool	SK	STXAI.1102	STBNI.0236	ATTM-100	Salmonella 4,[5],12:i:-
PNCS015247	SAMN14220307	SRR11230595	2014-03-31	2014-04-09		Human	Stool	ON	STXAI.0103	STBNI.0740	ATTM-82	Salmonella 4,[5],12:i:-
PNCS015248	SAMN14220308	SRR11230612	2014-04-10	2014-04-24		Human	Stool	ON	STXAI.1124	STBNI.0959	193	Salmonella 4,[5],12:i:-
PNCS015249	SAMN14220309	SRR11230624	2014-04-28	2014-05-06		Human	Stool	ON	STXAI.0010	STBNI.0016	U291	Salmonella 4,[5],12:i:-
PNCS015250	SAMN14220310	SRR11230627	2014-05-05	2014-05-13		Human	Stool	ON	STXAI.1131	STBNI.0416	193a	Salmonella 4,[5],12:i:-
PNCS015251	SAMN14220311	SRR11230628	2014-05-07	2014-05-23		Human	Unknown	QC	STXAI.0903	STBNI.0208	193	Salmonella 4,[5],12:i:-
PNCS015252	SAMN14220312	SRR11230625	2014-05-18	2014-05-29		Human	Stool	ON	STXAI.0399	STBNI.0971	ATTM-117	Salmonella 4,[5],12:i:-
PNCS015253	SAMN14220313	SRR11230598	2014-05-20	2014-05-29		Human	Stool	ON	STXAI.1133	STBNI.0970	192	Salmonella 4,[5],12:i:-
PNCS015254	SAMN14220314	SRR11230619	2014-06-11	2014-06-17	1406ST363MP	Human	Urine	MB	STXAI.0363	STBNI.0208	193	Salmonella 4,[5],12:i:-
PNCS015255	SAMN14220315	SRR11230617	2014-06-16	2014-06-26	1406ST363MP	Human	Stool	ON	STXAI.0363	STBNI.0208	193	Salmonella 4,[5],12:i:-
PNCS015256	SAMN14220316	SRR11230601	2014-06-16	2014-06-26		Human	Stool	ON	STXAI.1140	STBNI.0208	193	Salmonella 4,[5],12:i:-
PNCS015257	SAMN14220317	SRR11230621	2014-06-15	2014-06-26		Human	Stool	ON	STXAI.0930	STBNI.0208	193	Salmonella 4,[5],12:i:-
PNCS015258	SAMN14220318	SRR11230603	2014-06-18	2014-06-27		Human	Stool	ON	STXAI.1142	STBNI.0979	UT1	Salmonella Typhimurium
PNCS015259	SAMN14220319	SRR11230635	2014-06-29	2014-07-03		Human	Stool	PE	STXAI.0010	STBNI.0984	191	Salmonella 4,[5],12:i:-
PNCS015260	SAMN14220320	SRR11230631	2014-06-24	2014-07-03		Human	Stool	ON	STXAI.0725	untypable	UT1	Salmonella 4,[5],12:i:-
PNCS015261	SAMN14220321	SRR11230593	2014-07-09	2014-07-17	1408ST903MP	Human	Stool	BC	STXAI.0903	STBNI.0208	193	Salmonella 4,[5],12:i:-
PNCS015262	SAMN14220322	SRR11230626	2014-07-22	2014-08-06		Human	Stool	QC	STXAI.0324	STBNI.0116	193	Salmonella 4,[5],12:i:-
PNCS015263	SAMN14220323	SRR11230597	2014-07-28	2014-08-08		Human	Blood	MB	STXAI.0010	STBNI.0015	U291	Salmonella 4,[5],12:i:-
PNCS015264	SAMN14220324	SRR11230586	2014-07-19	2014-08-08		Human	Stool	NB	STXAI.0425		U311	Salmonella 4,[5],12:i:-
PNCS015265	SAMN14220325	SRR11230623	2014-08-07	2014-08-15		Human	Stool	ON	STXAI.0821	STBNI.1001	193	Salmonella 4,[5],12:i:-
PNCS015266	SAMN14220326	SRR11230608	2014-08-08	2014-08-15	1408ST903MP	Human	Stool	ON	STXAI.0903	STBNI.0208	193	Salmonella 4,[5],12:i:-
PNCS015267	SAMN14220327	SRR11230614	2014-07-31	2014-08-15		Human	Stool	QC	STXAI.0324	STBNI.0116	193	Salmonella 4,[5],12:i:-
PNCS015268	SAMN14220328	SRR11230609	2014-08-12	2014-08-21		Human	Stool	ON	STXAI.0010	STBNI.0015	U291	Salmonella 4,[5],12:i:-
PNCS015269	SAMN14220329	SRR11230615	2014-08-12	2014-08-21		Human	Stool	ON	STXAI.0903	STBNI.0594	193	Salmonella 4,[5],12:i:-
PNCS015270	SAMN14220330	SRR11230605	2014-08-13	2014-08-22		Human	Stool	MB	STXAI.0008		191	Salmonella 4,[5],12:i:-
PNCS015271	SAMN14220331	SRR11230610	2014-08-15	2014-08-22		Human	Stool	ON	STXAI.0085	STBNI.0012	ATTM-139	Salmonella 4,[5],12:i:-
PNCS015272	SAMN14220332	SRR11230600	2014-08-15	2014-08-22	1408ST903MP	Human	Stool	ON	STXAI.0903	STBNI.0208	193	Salmonella 4,[5],12:i:-
PNCS015273	SAMN14220333	SRR11230587	2014-08-25	2014-08-29		Human	Stool	ON	STXAI.0064	STBNI.0011	191	Salmonella 4,[5],12:i:-
PNCS015274	SAMN14220334	SRR11230589	2014-08-29	2014-09-10		Human	Stool	ON	STXAI.0602	STBNI.1014	195	Salmonella 4,[5],12:i:-
PNCS015275	SAMN14220335	SRR11230591	2014-08-31	2014-09-10		Human	Stool	SK	STXAI.0177	STBNI.1018	191	Salmonella 4,[5],12:i:-
PNCS015276	SAMN14220336	SRR11230606	2014-09-04	2014-09-12		Human	Stool	ON	STXAI.0005	STBNI.1017	U302	Salmonella 4,[5],12:i:-
PNCS015277	SAMN14220337	SRR11230634	2014-09-11	2014-09-18		Human	Stool	ON	STXAI.1012	STBNI.0594	193	Salmonella 4,[5],12:i:-
PNCS015278	SAMN14220338	SRR11230594	2014-09-12	2014-09-26		Human	Blood	QC	STXAI.0324	STBNI.0116	35	Salmonella 4,[5],12:i:-
PNCS015279	SAMN14220339	SRR11230602	2014-09-22	2014-10-01		Human	Stool	SK	STXAI.0008	STBNI.0010	191	Salmonella 4,[5],12:i:-
PNCS015280	SAMN14220340	SRR11230633	2014-09-27	2014-10-09		Human	Stool	BC	STXAI.0903	STBNI.0594	193	Salmonella 4,[5],12:i:-
PNCS015281	SAMN14220341	SRR11230611	2014-10-03	2014-10-15		Human	Stool	SK	STXAI.0593	STBNI.0327	ATTM-04	Salmonella 4,[5],12:i:-
PNCS015282	SAMN14220342	SRR11230599	2014-10-09	2014-10-22		Human	Stool	SK	STXAI.0008	STBNI.0010	191	Salmonella 4,[5],12:i:-
PNCS015283	SAMN14220343	SRR11230622	2014-11-04	2014-11-18		Human	Stool	ON	STXAI.1175	STBNI.1033	193	Salmonella 4,[5],12:i:-
PNCS015284	SAMN14220409	SRR11232064	2014-12-08	2014-12-16		Human	Stool	ON	STXAI.0609	STBNI.0409	ATTM-99	Salmonella 4,[5],12:i:-
PNCS015285	SAMN14220410	SRR11232063	2014-12-06	2014-12-18	1406ST363MP	Human	Stool	BC	STXAI.0363	STBNI.0208	193	Salmonella 4,[5],12:i:-
PNCS015286	SAMN14220411	SRR11232031	2014-12-12	2014-12-24	1406ST363MP	Human	Stool	BC	STXAI.0363	STBNI.0208	193	Salmonella 4,[5],12:i:-
PNCS015287	SAMN14220412	SRR11232041	2014-12-31	2015-01-15		Human	Stool	ON	STXAI.1011	STBNI.0937	193	Salmonella 4,[5],12:i:-
PNCS015288	SAMN14220413	SRR11232038	2015-01-12	2015-01-20		Human	Stool	ON	STXAI.1100	STBNI.1194	104b	Salmonella 4,[5],12:i:-
PNCS015289	SAMN14220414	SRR11232027	2015-01-16	2015-01-26		Human	Stool	MB	STXAI.0542		193	Salmonella 4,[5],12:i:-
PNCS015290	SAMN14220415	SRR11232044	2015-01-23	2015-01-27		Human	Stool	NL	STXAI.0399	STBNI.0125	ATTM-116	Salmonella 4,[5],12:i:-
PNCS015291	SAMN14220416	SRR11232058	2015-01-21	2015-01-28		Human	Stool	AB	STXAI.0400	STBNI.0235	ATTM-161	Salmonella 4,[5],12:i:-
PNCS015292	SAMN14220417	SRR11232040	2015-01-15	2015-01-28		Human	Stool	AB	STXAI.0593	STBNI.0327	ATTM-04	Salmonella 4,[5],12:i:-
PNCS015293	SAMN14220418	SRR11232056	2015-01-26	2015-01-30		Human	Stool	NL	STXAI.1059	STBNI.0014	120	Salmonella 4,[5],12:i:-
PNCS015294	SAMN14220419	SRR11232069	2015-01-21	2015-02-05		Human	Stool	ON	STXAI.1104	STBNI.1051	193	Salmonella 4,[5],12:i:-
PNCS015295	SAMN14220420	SRR11232074	2015-01-26	2015-02-05		Human	Stool	ON	STXAI.0725	STBNI.1053	193	Salmonella 4,[5],12:i:-
PNCS015296	SAMN14220421	SRR11232053	2015-01-28	2015-02-12		Human	Stool	BC	STXAI.0087		ATTM-04	Salmonella 4,[5],12:i:-
PNCS015297	SAMN14220422	SRR11232068	2015-02-23	2015-03-05		Human	Stool	NS	STXAI.1204	STBNI.1065	ATTM-116	Salmonella 4,[5],12:i:-
PNCS015298	SAMN14220423	SRR11232060	2015-02-27	2015-03-06		Human	Stool	SK	STXAI.1206	STBNI.0805	193	Salmonella 4,[5],12:i:-
PNCS015299	SAMN14220424	SRR11232042	2015-03-02	2015-03-11		Human	Stool	SK	STXAI.1207	STBNI.0594	193	Salmonella 4,[5],12:i:-
PNCS015300	SAMN14220425	SRR11232051	2015-03-06	2015-03-12	1503ST903MP	Human	Stool	NS	STXAI.0903	STBNI.0208	193	Salmonella 4,[5],12:i:-
PNCS015301	SAMN14220426	SRR11232065	2015-03-04	2015-03-20		Human	Stool	NB	STXAI.0334	STBNI.1087	UT2	Salmonella 4,[5],12:i:-
PNCS015302	SAMN14220427	SRR11232052	2015-03-16	2015-03-25		Human	Stool	AB	STXAI.0399	STBNI.1078	ATTM-116	Salmonella 4,[5],12:i:-
PNCS015303	SAMN14220428	SRR11232030	2015-03-17	2015-04-01		Human	Stool	ON	STXAI.1210	STBNI.0866	193	Salmonella 4,[5],12:i:-
PNCS015304	SAMN14220429	SRR11232057	2015-03-18	2015-04-01	1505ST363MP	Human	Stool	ON	STXAI.0363	STBNI.0208	193	Salmonella 4,[5],12:i:-
PNCS015305	SAMN14220430	SRR11232055	2015-03-21	2015-04-01		Human	Stool	AB	STXAI.0008	STBNI.0010	191	Salmonella 4,[5],12:i:-
PNCS015306	SAMN14220431	SRR11232033	2015-03-27	2015-04-08	1503ST903MP	Human	Stool	SK	STXAI.0903	STBNI.0208	193	Salmonella 4,[5],12:i:-
PNCS015307	SAMN14220432	SRR11232048	2015-04-14	2015-04-14		Human	Blood	MB	STXAI.0725		193	Salmonella 4,[5],12:i:-
PNCS015308	SAMN14220433	SRR11232047	2015-03-30	2015-04-15		Human	Urine	ON	STXAI.1216	STBNI.1079	195	Salmonella 4,[5],12:i:-
PNCS015309	SAMN14220434	SRR11232032	2015-04-11	2015-04-23		Human	Stool	NB	STXAI.1220	STBNI.1086	120	Salmonella 4,[5],12:i:-
PNCS015310	SAMN14220435	SRR11232049	2015-04-14	2015-04-24		Human	Stool	SK	STXAI.0399	STBNI.0125	ATTM-116	Salmonella 4,[5],12:i:-
PNCS015311	SAMN14220436	SRR11232039	2015-04-13	2015-04-28		Human	Stool	ON	STXAI.0903	STBNI.0807	193	Salmonella 4,[5],12:i:-
PNCS015312	SAMN14220437	SRR11232067	2015-05-02	2015-05-14		Human	Stool	BC	STXAI.0542		193	Salmonella 4,[5],12:i:-
PNCS015313	SAMN14220438	SRR11232037	2015-04-29	2015-05-14		Human	Stool	BC	STXAI.0613		U311	Salmonella 4,[5],12:i:-
PNCS015314	SAMN14220439	SRR11232071	2015-05-07	2015-05-21		Human	Stool	NS	STXAI.1228	STBNI.1099	ATTM-173	Salmonella 4,[5],12:i:-
PNCS015315	SAMN14220440	SRR11232045	2015-05-21	2015-05-28		Human	Stool	AB	STXAI.0575	STBNI.1104	120	Salmonella 4,[5],12:i:-
PNCS015316	SAMN14220441	SRR11232062	2015-05-14	2015-05-29		Human	Stool	ON	STXAI.1227	STBNI.1098	193	Salmonella 4,[5],12:i:-
PNCS015317	SAMN14220442	SRR11232073	2015-05-24	2015-06-02		Human	Stool	NL	STXAI.0323	STBNI.0760	ATTM-175	Salmonella 4,[5],12:i:-
PNCS015318	SAMN14220443	SRR11232036	2015-06-05	2015-06-11	1505ST363MP	Human	Stool	BC	STXAI.0363	STBNI.0208	193	Salmonella 4,[5],12:i:-
PNCS015319	SAMN14220444	SRR11232050	2015-06-06	2015-06-23		Human	Stool	NB	STXAI.0481		ATTM-123	Salmonella 4,[5],12:i:-
PNCS015320	SAMN14220445	SRR11232061	2015-06-08	2015-06-26		Human	Urine	ON	STXAI.1231	STBNI.0937	193	Salmonella 4,[5],12:i:-
PNCS015321	SAMN14220446	SRR11232026	2015-06-26	2015-07-03		Human	Stool	AB	STXAI.0880	STBNI.1027	193	Salmonella 4,[5],12:i:-
PNCS015322	SAMN14220447	SRR11232035	2015-06-23	2015-07-09		Human	Stool	ON	STXAI.1235	STBNI.1112	ATTM-165	Salmonella 4,[5],12:i:-
PNCS015323	SAMN14220448	SRR11232029	2015-06-28	2015-07-09		Human	Stool	ON	STXAI.0324	STBNI.1115	179 var	Salmonella 4,[5],12:i:-
PNCS015324	SAMN14220449	SRR11232046	2015-06-30	2015-07-15	1503ST903MP	Human	Stool	QC	STXAI.0903	STBNI.0208	193	Salmonella 4,[5],12:i:-
PNCS015325	SAMN14220450	SRR11232072	2015-06-30	2015-07-17		Human	Urine	QC	STXAI.0418	STBNI.0173	ATTM-183	Salmonella 4,[5],12:i:-
PNCS015326	SAMN14220451	SRR11232054	2015-07-14	2015-07-30		Human	Stool	ON	STXAI.1012	STBNI.0594	193	Salmonella 4,[5],12:i:-
PNCS015327	SAMN14220452	SRR11232070	2015-07-24	2015-07-31	1505ST363MP	Human	Stool	MB	STXAI.0363	STBNI.0208	193	Salmonella 4,[5],12:i:-
PNCS015328	SAMN14220453	SRR11232025	2015-07-21	2015-08-05		Human	Stool	QC	STXAI.0009	STBNI.0251	193	Salmonella 4,[5],12:i:-
PNCS015329	SAMN14220454	SRR11232028	2015-07-28	2015-08-12		Human	Stool	QC	STXAI.0103	STBNI.0096	ATTM-125	Salmonella 4,[5],12:i:-
PNCS015330	SAMN14220455	SRR11232034	2015-07-29	2015-08-13		Human	Stool	BC	STXAI.0363	STBNI.0503	193	Salmonella 4,[5],12:i:-
PNCS015331	SAMN14220456	SRR11232066	2015-07-31	2015-08-13	1505ST363MP	Human	Stool	BC	STXAI.0363	STBNI.0208	193	Salmonella 4,[5],12:i:-
PNCS015332	SAMN14220457	SRR11232043	2015-07-31	2015-08-14		Human	Stool	QC	STXAI.1082		193	Salmonella 4,[5],12:i:-
PNCS015333	SAMN14220458	SRR11232059	2015-08-04	2015-08-18	1503ST903MP	Human	Stool	ON	STXAI.0903	STBNI.0208	193	Salmonella 4,[5],12:i:-
PNCS015334	SAMN14220589	SRR11232330	2015-08-04	2015-08-18		Human	Stool	ON	STXAI.0696	STBNI.1081	ATTM-188	Salmonella 4,[5],12:i:-
PNCS015335	SAMN14220590	SRR11232283	2015-08-04	2015-08-18		Human	Stool	ON	STXAI.0696	STBNI.1081	ATTM-188	Salmonella 4,[5],12:i:-
PNCS015336	SAMN14220591	SRR11232285	2015-08-05	2015-08-18		Human	Unknown	ON	STXAI.0008	STBNI.0236	191	Salmonella 4,[5],12:i:-
PNCS015337	SAMN14220592	SRR11232319	2015-08-06	2015-08-18		Human	Stool	ON	STXAI.0725	STBNI.0937	193	Salmonella 4,[5],12:i:-
PNCS015338	SAMN14220593	SRR11232321	2015-08-06	2015-08-18		Human	Stool	ON	STXAI.1243	STBNI.1125	U302 var	Salmonella 4,[5],12:i:-
PNCS015339	SAMN14220594	SRR11232296	2015-08-11	2015-08-19	1511ST399MP	Human	Stool	AB	STXAI.0399	STBNI.0125	ATTM-116	Salmonella 4,[5],12:i:-
PNCS015340	SAMN14220595	SRR11232293	2015-08-11	2015-08-26		Human	Stool	QC	STXAI.0085	STBNI.0012	UT2	Salmonella 4,[5],12:i:-
PNCS015341	SAMN14220596	SRR11232329	2015-08-13	2015-08-27		Human	Stool	ON	STXAI.1247	STBNI.1129	41	Salmonella 4,[5],12:i:-
PNCS015342	SAMN14220597	SRR11232318	2015-08-17	2015-08-27		Human	Stool	ON	STXAI.0008	STBNI.0010	191	Salmonella 4,[5],12:i:-
PNCS015343	SAMN14220598	SRR11232286	2015-08-18	2015-08-27	1511ST399MP	Human	Stool	ON	STXAI.0399	STBNI.0125	ATTM-116	Salmonella 4,[5],12:i:-
PNCS015344	SAMN14220599	SRR11232322	2015-08-19	2015-08-27	1511ST399MP	Human	Stool	AB	STXAI.0399	STBNI.0125	ATTM-116	Salmonella 4,[5],12:i:-
PNCS015345	SAMN14220600	SRR11232323	2015-08-23	2015-08-28		Human	Stool	ON	STXAI.0786	STBNI.1131	193	Salmonella 4,[5],12:i:-
PNCS015346	SAMN14220601	SRR11232306	2015-08-13	2015-08-31		Human	Sputum	QC	STXAI.0323		ATTM-165	Salmonella 4,[5],12:i:-
PNCS015347	SAMN14220602	SRR11232326	2015-08-17	2015-09-01		Human	Stool	NL	STXAI.1082	STBNI.0208	193	Salmonella 4,[5],12:i:-
PNCS015348	SAMN14220603	SRR11232312	2015-08-19	2015-09-02		Human	Stool	QC	STXAI.0597	STBNI.0678	193	Salmonella 4,[5],12:i:-
PNCS015349	SAMN14220604	SRR11232307	2015-08-24	2015-09-03		Human	Stool	ON	STXAI.0914	STBNI.1135	120	Salmonella 4,[5],12:i:-
PNCS015350	SAMN14220605	SRR11232300	2015-08-26	2015-09-03		Human	Stool	ON	STXAI.1012	STBNI.0910	193	Salmonella 4,[5],12:i:-
PNCS015351	SAMN14220606	SRR11232309	2015-08-28	2015-09-04		Human	Stool	MB	STXAI.0008	STBNI.0010	191	Salmonella 4,[5],12:i:-
PNCS015352	SAMN14220607	SRR11232313		2015-09-09	1510ST185MP	Human	Stool	NB	STXAI.0185	STBNI.0468	186	Salmonella 4,[5],12:i:-
PNCS015353	SAMN14220608	SRR11232284	2015-08-31	2015-09-09		Human	Stool	ON	STXAI.0008	STBNI.0010	41	Salmonella 4,[5],12:i:-
PNCS015354	SAMN14220609	SRR11232316	2015-08-26	2015-09-10	1511ST399MP	Human	Urine	BC	STXAI.0399	STBNI.0125	ATTM-116	Salmonella 4,[5],12:i:-
PNCS015355	SAMN14220610	SRR11232305	2015-08-27	2015-09-11		Human	Stool	ON	STXAI.0593	STBNI.1143	ATTM-04	Salmonella 4,[5],12:i:-
PNCS015356	SAMN14220611	SRR11232310	2015-08-28	2015-09-11		Human	Stool	ON	STXAI.1014	STBNI.0442	UT1	Salmonella 4,[5],12:i:-
PNCS015357	SAMN14220612	SRR11232304		2015-09-16	1510ST185MP	Human		QC	STXAI.0185	STBNI.0468	186	Salmonella 4,[5],12:i:-
PNCS015358	SAMN14220613	SRR11232317		2015-09-18	1510ST185MP	Human		QC	STXAI.0185	STBNI.0468	186	Salmonella 4,[5],12:i:-
PNCS015359	SAMN14220614	SRR11232292		2015-09-24	1510ST185MP	Human	Stool	NB	STXAI.0185	STBNI.0468	35	Salmonella 4,[5],12:i:-
PNCS015360	SAMN14220615	SRR11232298	2015-09-14	2015-09-29		Human	Stool	ON	STXAI.0010	STBNI.0016	U291	Salmonella 4,[5],12:i:-
PNCS015361	SAMN14220616	SRR11232314	2015-09-16	2015-09-29		Human	Stool	ON	STXAI.0903	STBNI.1147	193	Salmonella 4,[5],12:i:-
PNCS015362	SAMN14220617	SRR11232287	2015-09-18	2015-10-07		Human	Stool	ON	STXAI.0655	STBNI.1151	UT1	Salmonella 4,[5],12:i:-
PNCS015363	SAMN14220618	SRR11232332	2015-10-07	2015-10-16		Human	Stool	ON	STXAI.1268	STBNI.1159	193	Salmonella 4,[5],12:i:-
PNCS015364	SAMN14220619	SRR11232315	2015-10-05	2015-10-16		Human	Stool	ON	STXAI.1265	STBNI.1158	193	Salmonella 4,[5],12:i:-
PNCS015365	SAMN14220620	SRR11232331	2015-10-07	2015-10-16	1510ST185MP	Human	Stool	ON	STXAI.0185	STBNI.0468	35	Salmonella 4,[5],12:i:-
PNCS015366	SAMN14220621	SRR11232325	2015-10-05	2015-10-23		Human	Stool	ON	STXAI.0725	STBNI.1157	ATTM-165	Salmonella 4,[5],12:i:-
PNCS015367	SAMN14220622	SRR11232294	2015-10-19	2015-10-28	1511ST399MP	Human	Stool	SK	STXAI.0399	STBNI.0125	191a	Salmonella 4,[5],12:i:-
PNCS015368	SAMN14220623	SRR11232297	2015-10-17	2015-10-28		Human	Stool	SK	STXAI.0821	STBNI.0544	193	Salmonella 4,[5],12:i:-
PNCS015369	SAMN14220624	SRR11232289	2015-10-22	2015-11-05		Human	Stool	NS	STXAI.0725	STBNI.0937	193	Salmonella 4,[5],12:i:-
PNCS015370	SAMN14220625	SRR11232303	2015-11-03	2015-11-13		Human	Stool	AB	STXAI.0725	STBNI.0937	193	Salmonella 4,[5],12:i:-
PNCS015371	SAMN14220626	SRR11232324	2015-11-05	2015-11-16		Human	Stool	MB	STXAI.0103		ATTM-201	Salmonella 4,[5],12:i:-
PNCS015372	SAMN14220627	SRR11232302	2015-11-08	2015-11-17		Human	Stool	MB	STXAI.0725		193	Salmonella 4,[5],12:i:-
PNCS015373	SAMN14220628	SRR11232311	2015-11-10	2015-11-25	1511ST399MP	Human	Stool	AB	STXAI.0399	STBNI.0125	191a	Salmonella 4,[5],12:i:-
PNCS015374	SAMN14220629	SRR11232328	2015-11-23	2015-12-09		Human	Stool	ON	STXAI.0725	STBNI.1157	ATTM-165	Salmonella 4,[5],12:i:-
PNCS015375	SAMN14220630	SRR11232301	2015-11-30	2015-12-11		Human	Stool	ON	STXAI.0064	STBNI.0011	191	Salmonella 4,[5],12:i:-
PNCS015376	SAMN14220631	SRR11232308	2015-12-01	2015-12-17		Human	Stool	BC	STXAI.0542		193	Salmonella 4,[5],12:i:-
PNCS015377	SAMN14220632	SRR11232295	2015-12-02	2015-12-17		Human	Stool	BC	STXAI.1285		UT2	Salmonella 4,[5],12:i:-
PNCS015378	SAMN14220633	SRR11232327	2015-12-02	2015-12-17		Human	Stool	BC	STXAI.1283		193	Salmonella 4,[5],12:i:-
PNCS015379	SAMN14220634	SRR11232299	2015-12-06	2015-12-18		Human	Urine	ON	STXAI.1100	STBNI.0984	ATTM-207	Salmonella 4,[5],12:i:-
PNCS015380	SAMN14220635	SRR11232291	2015-12-14	2015-12-23	1511ST399MP	Human	Stool	ON	STXAI.0399	STBNI.0125	191a	Salmonella 4,[5],12:i:-
PNCS015381	SAMN14220636	SRR11232288	2015-12-31	2016-01-08	1602ST363MP	Human	Stool	MB	STXAI.0363	STBNI.0208	193	Salmonella 4,[5],12:i:-
PNCS015382	SAMN14220637	SRR11232320	2016-01-05	2016-01-14	1602ST363MP	Human	Stool	MB	STXAI.0363	STBNI.0208	193	Salmonella 4,[5],12:i:-
PNCS015383	SAMN14220638	SRR11232290	2016-01-13	2016-01-22		Human		MB	STXAI.1295		193	Salmonella 4,[5],12:i:-
PNCS015384	SAMN14220694	SRR11860727	2016-01-25	2016-01-29	1602ST363MP	Human	Urine	MB	STXAI.0363	STBNI.0208	193	Salmonella 4,[5],12:i:-
PNCS015385	SAMN14220695	SRR11860723	2016-01-18	2016-02-10		Human	Stool	ON	STXAI.0903	STBNI.0857	193	Salmonella 4,[5],12:i:-
PNCS015386	SAMN14220696	SRR11860732	2016-01-19	2016-02-10		Human	Stool	ON	STXAI.0911	STBNI.1187	ATTM-107	Salmonella Typhimurium
PNCS015387	SAMN14220697	SRR11860750	2016-02-08	2016-02-24		Human	Stool	ON	STXAI.0617	STBNI.0168	ATTM-211	Salmonella 4,[5],12:i:-
PNCS015388	SAMN14220698	SRR11860745	2016-02-24	2016-03-03		Human	Stool	NS	STXAI.0725	STBNI.1202	193	Salmonella 4,[5],12:i:-
PNCS015389	SAMN14220699	SRR11860746	2016-02-29	2016-03-08		Human	Stool	ON	STXAI.0903	STBNI.1200	193	Salmonella 4,[5],12:i:-
PNCS015390	SAMN14220700	SRR11860747	2016-03-10			Human	Stool	ON	STXAI.0903	STBNI.1200		Salmonella 4,[5],12:i:-
PNCS015391	SAMN14220701	SRR11860719	2016-03-08	2016-03-24		Human	Stool	ON	STXAI.0593	STBNI.0581	51	Salmonella 4,[5],12:i:-
PNCS015392	SAMN14220702	SRR11860737	2016-03-15	2016-03-30		Human	Stool	ON	STXAI.1302	STBNI.1204	193	Salmonella 4,[5],12:i:-
PNCS015393	SAMN14220703	SRR11860724	2016-04-04	2016-04-12		Human	Stool	ON	STXAI.0903	STBNI.0208	193	Salmonella 4,[5],12:i:-
PNCS015394	SAMN14220704	SRR11860742	2016-04-13	2016-04-21		Human	Stool	AB	STXAI.1005	STBNI.1186	UT1	Salmonella 4,[5],12:i:-
PNCS015395	SAMN14220705	SRR11860726	2016-04-15	2016-04-26		Human	Stool	ON	STXAI.0010	STBNI.0015	U291	Salmonella 4,[5],12:i:-
PNCS015396	SAMN14220706	SRR11860718	2016-04-17	2016-04-27		Human	Stool	AB	STXAI.1315	STBNI.0802	ATTM-219	Salmonella 4,[5],12:i:-
PNCS015397	SAMN14220707	SRR11860734	2016-04-30	2016-05-05		Human	Stool	AB	STXAI.0649	STBNI.0208	193	Salmonella 4,[5],12:i:-
PNCS015398	SAMN14220708	SRR11860752	2016-04-21	2016-05-12		Human	Blood	ON	STXAI.0306	STBNI.0815	ATTM-211	Salmonella 4,[5],12:i:-
PNCS015399	SAMN14220709	SRR11860739	2016-05-15	2016-05-25		Human	Stool	AB	STXAI.0399	STBNI.0125	ATTM-116	Salmonella 4,[5],12:i:-
PNCS015400	SAMN14220710	SRR11860714	2016-05-24	2016-06-03		Human	Stool	ON	STXAI.0399	STBNI.0125	191a	Salmonella 4,[5],12:i:-
PNCS015401	SAMN14220711	SRR11860753	2016-05-27	2016-06-09	1602ST363MP	Human	Stool	BC	STXAI.0363	STBNI.0208	193	Salmonella 4,[5],12:i:-
PNCS015402	SAMN14220712	SRR11860728	2016-05-30	2016-06-09	1602ST363MP	Human	Stool	ON	STXAI.0363	STBNI.0208	193	Salmonella 4,[5],12:i:-
PNCS015403	SAMN14220713	SRR11860751	2016-06-28	2016-07-14	1602ST363MP	Human	Stool	BC	STXAI.0363	STBNI.0208	193	Salmonella 4,[5],12:i:-
PNCS015404	SAMN14220714	SRR11860735	2016-07-06	2016-07-14	1602ST363MP	Human	Blood	AB	STXAI.0363	STBNI.0208	193	Salmonella 4,[5],12:i:-
PNCS015405	SAMN14220715	SRR11860730	2016-07-05	2016-07-21	1602ST363MP	Human	Stool	BC	STXAI.0363	STBNI.0208	193	Salmonella 4,[5],12:i:-
PNCS015406	SAMN14220716	SRR11860744	2016-07-29	2016-08-10		Human	Stool	ON	STXAI.0324	STBNI.0116	179 var	Salmonella 4,[5],12:i:-
PNCS015407	SAMN14220717	SRR11860716	2016-07-27	2016-08-10		Human	Stool	AB	STXAI.1345	STBNI.1252	193	Salmonella 4,[5],12:i:-
PNCS015408	SAMN14220718	SRR11860713	2016-07-28	2016-08-11	1602ST363MP	Human	Stool	BC	STXAI.0363	STBNI.0208	193	Salmonella 4,[5],12:i:-
PNCS015409	SAMN14220719	SRR11860722	2016-08-08	2016-08-16		Human	Stool	ON	STXAI.0010	STBNI.0016	U291	Salmonella 4,[5],12:i:-
PNCS015410	SAMN14220720	SRR11860733	2016-08-03	2016-08-18		Human	Stool	BC	STXAI.1283	STBNI.1211	193	Salmonella 4,[5],12:i:-
PNCS015411	SAMN14220721	SRR11860740		2016-08-18	1608ST1BC	Human		BC	STXAI.0001	STBNI.0018		Salmonella Typhimurium
PNCS015412	SAMN14220722	SRR11860741	2016-08-11	2016-08-25	1608ST1BC	Human	Stool	BC	STXAI.0001	STBNI.0018	104b	Salmonella Typhimurium
PNCS015413	SAMN14220723	SRR11860717	2016-08-11	2016-08-25	1608ST1BC	Human		BC	STXAI.0001	STBNI.0018	104b	Salmonella Typhimurium
PNCS015414	SAMN14220724	SRR11860743	2016-08-16	2016-08-26		Human	Blood	ON	STXAI.0736	STBNI.0451	35	Salmonella 4,[5],12:i:-
PNCS015415	SAMN14220725	SRR11860725	2016-08-15	2016-08-29		Human	Stool	MB	STXAI.0008		191	Salmonella 4,[5],12:i:-
PNCS015416	SAMN14220726	SRR11860720	2016-08-24	2016-09-01		Human	Stool	AB	STXAI.0010	STBNI.0015	U291	Salmonella 4,[5],12:i:-
PNCS015417	SAMN14220727	SRR11860738	2016-08-25	2016-09-09		Human	Blood	NS	STXAI.1050	STBNI.1266	193	Salmonella 4,[5],12:i:-
PNCS015418	SAMN14220728	SRR11860749	2016-09-07	2016-09-13		Human	Stool	PE	STXAI.0903	STBNI.0208	193	Salmonella 4,[5],12:i:-
PNCS015419	SAMN14220729	SRR11860721	2016-09-01	2016-09-15	1602ST363MP	Human	Stool	BC	STXAI.0363	STBNI.0208	193	Salmonella 4,[5],12:i:-
PNCS015420	SAMN14220730	SRR11860754	2016-10-06	2016-10-13		Human	Stool	ON	STXAI.0008	STBNI.0236	191	Salmonella 4,[5],12:i:-
PNCS015421	SAMN14220731	SRR11860748	2016-10-02	2016-10-13		Human	Urine	ON	STXAI.0128	STBNI.0178	ATTM-253	Salmonella 4,[5],12:i:-
PNCS015422	SAMN14220732	SRR11860731	2016-09-27	2016-10-13		Human	Stool	BC	STXAI.1325	STXBNI.1277	193	Salmonella 4,[5],12:i:-
PNCS015423	SAMN14220733	SRR11860736	2016-10-29	2016-11-04		Human	Stool	AB	STXAI.1051		ATTM-184	Salmonella 4,[5],12:i:-
PNCS015424	SAMN14220734	SRR11860715	2016-10-28	2016-11-10		Human	Stool	NS	STXAI.1051	STBNI.0015	ATTM-184	Salmonella 4,[5],12:i:-
PNCS015425	SAMN14220735	SRR11860729	2016-11-25	2016-11-29		Human	Stool	PE	STXAI.1283	STBNI.1211	193	Salmonella 4,[5],12:i:-
PNCS015426	SAMN14246925	SRR11233325	1995-02-03	1997-01-01		Avian	Organ	SK				Salmonella 4,[5],12:i:-
PNCS015427	SAMN14246926	SRR11233310	1997-06-01	1997-08-26		Avian	Organ	SK				Salmonella 4,[5],12:i:-
PNCS015428	SAMN14246927	SRR11233306	1999-07-12	1999-07-14		Bovine	Feces	ON				Salmonella 4,[5],12:i:-
PNCS015429	SAMN14246928	SRR11233284	1999-05-17	1999-10-06		Bovine	Feces	AB				Salmonella 4,[5],12:i:-
PNCS015431	SAMN14246930	SRR11233295	1999-11-09	1999-11-12		Equine	Feces	SK			Atypical	Salmonella 4,[5],12:i:-
PNCS015432	SAMN14246931	SRR11233321	1999-11-09	1999-11-12		Equine	Feces	SK			Atypical	Salmonella 4,[5],12:i:-
PNCS015433	SAMN14246932	SRR11233292	2000-07-13	2000-07-27		Chicken	Organ	ON			195	Salmonella 4,[5],12:i:-
PNCS015434	SAMN14246933	SRR11233285	2000-06-26	2000-07-19		Porcine	Feces	QC			104a	Salmonella Typhimurium
PNCS015435	SAMN14246934	SRR11233291	2001-01-22	2001-01-25		Porcine	Feces	AB			721	Salmonella Typhimurium
PNCS015436	SAMN14246935	SRR11233331	2000-05-09	2000-11-30		Equine	Organ	SK			191	Salmonella 4,[5],12:i:-
PNCS015437	SAMN14246936	SRR11233326	2001-08-01	2001-08-30		Bovine	Organ	ON			208	Salmonella Typhimurium
PNCS015438	SAMN14246937	SRR11233298	2001-08-21	2001-08-30		Bovine	Feces	ON			208	Salmonella Typhimurium
PNCS015439	SAMN14246938	SRR11233304										Salmonella Typhimurium
PNCS015440	SAMN14246939	SRR11233314	2002-02-25	2002-02-27		Turkey	Environment swab	ON			160	Salmonella Typhimurium
PNCS015441	SAMN14246940	SRR11233289	2002-11-13	2003-01-15		Porcine	Cecal content	MB			U291	Salmonella 4,[5],12:i:-
PNCS015442	SAMN14246941	SRR11233332	2003-09-24	2003-10-08		Chicken	Environment swab	ON			146a variant	Salmonella 4,[5],12:i:-
PNCS015443	SAMN14246942	SRR11233302	2004-01-30	2004-02-04		Chicken	Meat	ON			146a variant	Salmonella 4,[5],12:i:-
PNCS015444	SAMN14246943	SRR11233327	2003-12-02	2004-02-05		Porcine	Cecal content	AB			104	Salmonella 4,[5],12:i:-
PNCS015445	SAMN14246944	SRR11233333	2004-03-01	2004-03-24		Porcine	Cecum	QC			98	Salmonella 4,[5],12:i:-
PNCS015446	SAMN14246945	SRR11233317	2004-03-09	2004-05-20		Porcine	Cecum	AB			110a	Salmonella Typhimurium
PNCS015447	SAMN14246946	SRR11233309	2004-11-03	2004-12-06		Porcine	Cecum	PE			121	Salmonella 4,[5],12:i:-
PNCS015448	SAMN14246947	SRR11233301	2005-05-02	2005-07-05		Chicken	Meat	QC			191 variant	Salmonella 4,[5],12:i:-
PNCS015449	SAMN14246948	SRR11233307	2005-08-17	2005-09-23		Avian	Kidney	PE			41	Salmonella 4,[5],12:i:-
PNCS015450	SAMN14246949	SRR11233328	2005-01-24	2005-04-12		Chicken	Cecal content	BC			132	Salmonella 4,[5],12:i:-
PNCS015451	SAMN14246950	SRR11233320	2005-01-25	2005-04-12		Chicken	Cecal content	QC			191 variant	Salmonella 4,[5],12:i:-
PNCS015452	SAMN14246951	SRR11233311	2005-07-12	2005-09-20		Chicken	Cecal content	BC			U291	Salmonella 4,[5],12:i:-
PNCS015453	SAMN14246952	SRR11233330	2004-11-15	2005-09-26		Chicken	Litter	BC			191	Salmonella 4,[5],12:i:-
PNCS015454	SAMN14246953	SRR11233315										Salmonella 4,[5],12:i:-
PNCS015455	SAMN14246954	SRR11233290	2005-09-08	2005-09-15		Chicken	Skin	AB			UT6	Salmonella 4,[5],12:i:-
PNCS015456	SAMN14246955	SRR11233294	2005-03-04	2005-06-14		Chicken	Litter	BC			191	Salmonella 4,[5],12:i:-
PNCS015457	SAMN14246956	SRR11233300	2006-03-01	2006-03-24		Porcine	Unknown	PE			21	Salmonella 4,[5],12:i:-
PNCS015458	SAMN14246957	SRR11233319	2006-06-15	2006-06-21		Bovine	Feces	ON			2	Salmonella Typhimurium
PNCS015459	SAMN14246958	SRR11233329	2005-07-30	2006-05-19		Porcine	Environment (animal)	ON			195	Salmonella 4,[5],12:i:-
PNCS015460	SAMN14246959	SRR11233312	2006-09-29	2006-10-11		Turkey	Environment swab	ON			46	Salmonella Typhimurium
PNCS015461	SAMN14246960	SRR11233299	2006-12-11	2007-01-16		Porcine	Feces	QC			35	Salmonella Typhimurium
PNCS015462	SAMN14246961	SRR11233296	2006-12-06	2007-01-16		Chicken	Cecal content	BC			121	Salmonella 4,[5],12:i:-
PNCS015463	SAMN14246962	SRR11233322	2007-07-03	2007-07-11		Bovine	Feces	ON			41a	Salmonella 4,[5],12:i:-
PNCS015464	SAMN14246963	SRR11233286	2005-10-17	2006-02-10		Bovine	Feces	AB			104	Salmonella Typhimurium
PNCS015465	SAMN14246964	SRR11233297	2007-08-01	2007-09-05		Chicken	Unknown organ	ON			195	Salmonella 4,[5],12:i:-
PNCS015466	SAMN14246965	SRR11233287	2007-08-28	2007-09-21		Chicken	Environment swab	ON			UT8	Salmonella 4,[5],12:i:-
PNCS015467	SAMN14246966	SRR11233323	2007-08-08	2007-12-13		Porcine	Feces	QC			104	Salmonella 4,[5],12:i:-
PNCS015468	SAMN14246967	SRR11233316	2007-08-08	2007-12-13		Porcine	Feces	QC			104	Salmonella 4,[5],12:i:-
PNCS015469	SAMN14246968	SRR11233293	2007-12-04	2008-01-24		Chicken	Feces	ON			U276	Salmonella 4,[5],12:i:-
PNCS015470	SAMN14246969	SRR11233303	2008-01-17	2008-01-23		Bovine	Feces	ON			66	Salmonella 4,[5],12:i:-
PNCS015471	SAMN14246970	SRR11233288	2006-11-06	2007-04-10		Chicken	Litter	AB			104	Salmonella 4,[5],12:i:-
PNCS015472	SAMN14246971	SRR11233318	2008-04-08	2008-04-30		Porcine	Feces	SK			U291	Salmonella 4,[5],12:i:-
PNCS015473	SAMN14246972	SRR11233324	2008-05-20	2008-05-29		Chicken	Environment swab	BC			21	Salmonella 4,[5],12:i:-
PNCS015474	SAMN14246973	SRR11233308		2008-04-30		Porcine	Feces	ON			179	Salmonella 4,[5],12:i:-
PNCS015475	SAMN14246974	SRR11233305	2008-05-09	2008-06-17		Porcine	Feces	QC			104a	Salmonella 4,[5],12:i:-
PNCS015476	SAMN14247260	SRR11233721	2008-05-09	2008-06-17		Porcine	Feces	QC			104a	Salmonella 4,[5],12:i:-
PNCS015477	SAMN14247261	SRR11233686	2008-04-14	2008-09-04		Chicken	Meat - Thigh with skin	SK			41	Salmonella 4,[5],12:i:-
PNCS015478	SAMN14247262	SRR11233714	2008-10-01	2008-11-20		Chicken	Environment (animal)	BC			191	Salmonella 4,[5],12:i:-
PNCS015479	SAMN14247263	SRR11233711	2008-11-03	2008-12-03		Porcine	Meat - Chops	QC			125	Salmonella 4,[5],12:i:-
PNCS015480	SAMN14247264	SRR11233708	2008-09-08	2008-12-17		Chicken	Meat - Wings	SK			191	Salmonella 4,[5],12:i:-
PNCS015481	SAMN14247265	SRR11233724	2008-11-18	2008-12-17		Chicken	Meat - Thigh with skin	SK			191	Salmonella 4,[5],12:i:-
PNCS015482	SAMN14247266	SRR11233727	2009-03-02	2009-04-01		Chicken	Cecal content	BC			194	Salmonella 4,[5],12:i:-
PNCS015483	SAMN14247267	SRR11233726	2008-09-29	2009-01-16		Chicken	Environment swab	AB			99	Salmonella 4,[5],12:i:-
PNCS015484	SAMN14247268	SRR11233706	2009-07-17	2009-08-13		Chicken	Cecal content	ON			U302	Salmonella 4,[5],12:i:-
PNCS015485	SAMN14247269	SRR11233720	2009-10-21	2009-11-18		Porcine	Feces	QC			110b	Salmonella 4,[5],12:i:-
PNCS015486	SAMN14247270	SRR11233715	2010-01-06	2010-01-06		Bovine	Feces	ON			191	Salmonella 4,[5],12:i:-
PNCS015487	SAMN14247271	SRR11233707	2010-01-06	2010-01-06		Bovine	Feces	ON			191	Salmonella 4,[5],12:i:-
PNCS015488	SAMN14247272	SRR11233689	2009-12-16	2010-01-13		Porcine	Feces	QC			12	Salmonella 4,[5],12:i:-
PNCS015489	SAMN14247273	SRR11233692	2010-03-03	2010-03-03		Bovine	Feces	ON			104	Salmonella Typhimurium
PNCS015490	SAMN14247274	SRR11233716	2010-03-03	2010-03-03		Bovine	Feces	ON			104	Salmonella Typhimurium
PNCS015491	SAMN14247275	SRR11233698	2010-02-22	2010-03-17		Porcine	Cecal content	QC			U310	Salmonella Typhimurium
PNCS015492	SAMN14247276	SRR11233694	2010-06-21	2010-08-19		Porcine	Feces	QC			208	Salmonella 4,[5],12:i:-
PNCS015493	SAMN14247277	SRR11233730	2010-08-18	2010-08-18		Porcine	Feces	ON			1	Salmonella Typhimurium
PNCS015494	SAMN14247278	SRR11233697	2010-08-18	2010-08-18		Porcine	Feces	ON			1	Salmonella Typhimurium
PNCS015495	SAMN14247279	SRR11233723	2010-08-17	2010-09-01		Porcine	Environment swab	QC			208	Salmonella 4,[5],12:i:-
PNCS015496	SAMN14247280	SRR11233701	2010-09-22	2010-10-13		Porcine	Ileum	QC			UT1	Salmonella 4,[5],12:i:-
PNCS015497	SAMN14247281	SRR11233693	2010-09-23	2010-10-20		Porcine	Cecal content	SK			151	Salmonella 4,[5],12:i:-
PNCS015498	SAMN14247282	SRR11233712	2010-10-21	2010-10-27		Chicken	Yolk sac	MB			191	Salmonella 4,[5],12:i:-
PNCS015499	SAMN14247283	SRR11233722	2010-10-21	2010-10-27		Chicken	Spleen	MB			191	Salmonella 4,[5],12:i:-
PNCS015500	SAMN14247284	SRR11233695	2010-11-15	2010-12-09		Chicken	Meat - Thigh with skin	QC			125	Salmonella 4,[5],12:i:-
PNCS015501	SAMN14247285	SRR11233700	2010-11-25	2010-11-25		Chicken	Cecal content	ON			41	Salmonella 4,[5],12:i:-
PNCS015502	SAMN14247286	SRR11233731	2011-01-19	2011-02-23		Porcine	Cecal content	QC			UT1	Salmonella 4,[5],12:i:-
PNCS015503	SAMN14247287	SRR11233696	2011-03-30	2011-03-30		Bovine	Feces	ON			108	Salmonella Typhimurium
PNCS015504	SAMN14247288	SRR11233688	2011-02-14	2011-04-01		Chicken	Meat	NB			22	Salmonella Typhimurium
PNCS015505	SAMN14247289	SRR11233709	2011-05-09	2011-06-02		Porcine	Feces	QC			U291	Salmonella 4,[5],12:i:-
PNCS015506	SAMN14247290	SRR11233703	2011-05-09	2011-06-02		Porcine	Feces	QC			U291	Salmonella 4,[5],12:i:-
PNCS015507	SAMN14247291	SRR11233728	2011-06-07	2011-06-08		Mussel	Shellfish	NB			203	Salmonella 4,[5],12:i:-
PNCS015508	SAMN14247292	SRR11233713	2011-06-07	2011-06-08		Mussel	Shellfish	NB			203	Salmonella 4,[5],12:i:-
PNCS015509	SAMN14247293	SRR11233729	2010-10-07	2011-04-01		Chicken	Environment swab	AB			U279	Salmonella 4,[5],12:i:-
PNCS015510	SAMN14247294	SRR11233704	2011-07-13	2011-07-20		Clam	Shellfish	NB			41	Salmonella 4,[5],12:i:-
PNCS015511	SAMN14247295	SRR11233687	2011-07-13	2011-07-20		Clam	Shellfish	NB			41	Salmonella 4,[5],12:i:-
PNCS015512	SAMN14247296	SRR11233710	2011-07-20	2011-07-28		Porcine	Unknown	QC			120	Salmonella 4,[5],12:i:-
PNCS015513	SAMN14247297	SRR11233725	2011-07-20	2011-07-28		Porcine	Unknown	QC			120	Salmonella 4,[5],12:i:-
PNCS015514	SAMN14247298	SRR11233684	2011-07-22	2011-07-29		Oyster	Shellfish	NB			41	Salmonella 4,[5],12:i:-
PNCS015515	SAMN14247299	SRR11233705	2011-08-03	2011-08-03		Equine	Intestine	ON			3	Salmonella 4,[5],12:i:-
PNCS015516	SAMN14247300	SRR11233719	2011-09-12	2011-09-16		Bovine	Feces	MB			191	Salmonella 4,[5],12:i:-
PNCS015517	SAMN14247301	SRR11233683	2011-09-12	2011-09-20		Bovine	Feces	MB			191	Salmonella 4,[5],12:i:-
PNCS015518	SAMN14247302	SRR11233732	2011-09-13	2011-09-28		Porcine	Cavity fluid unspecified	QC			120	Salmonella 4,[5],12:i:-
PNCS015519	SAMN14247303	SRR11233717	2011-09-20	2011-10-05		Porcine	Environment swab	QC			208	Salmonella 4,[5],12:i:-
PNCS015520	SAMN14247304	SRR11233718	2011-09-20	2011-10-05		Porcine	Environment swab	QC			208	Salmonella 4,[5],12:i:-
PNCS015521	SAMN14247305	SRR11233685	2011-11-07	2011-11-30		Porcine	Feces	QC			208	Salmonella 4,[5],12:i:-
PNCS015522	SAMN14247306	SRR11233690	2011-08-09	2011-10-11		Chicken	Environment swab	AB			120	Salmonella 4,[5],12:i:-
PNCS015523	SAMN14247307	SRR11233699	2011-08-09	2011-10-11		Chicken	Environment swab	AB			120	Salmonella 4,[5],12:i:-
PNCS015524	SAMN14247308	SRR11233702	2012-03-22	2012-04-04		Porcine	Litter	QC			U302	Salmonella 4,[5],12:i:-
PNCS015525	SAMN14247309	SRR11233691	2012-03-22	2012-04-11		Porcine	Ileum	QC			U302	Salmonella 4,[5],12:i:-
PNCS015526	SAMN14247343	SRR11233944	2012-04-04	2012-04-17		Chicken	Feces	MB			41	Salmonella 4,[5],12:i:-
PNCS015527	SAMN14247344	SRR11233950	2012-04-04	2012-04-17		Chicken	Spleen	MB			41	Salmonella 4,[5],12:i:-
PNCS015528	SAMN14247345	SRR11233967	2012-04-24	2012-05-10		Porcine	Ileum	QC			193a	Salmonella 4,[5],12:i:-
PNCS015529	SAMN14247346	SRR11233953	2012-05-02	2012-05-17		Porcine	Swab, tissue, fluid unspecified	QC			120	Salmonella 4,[5],12:i:-
PNCS015530	SAMN14247347	SRR11233941	2012-05-02	2012-05-17		Porcine	Swab, tissue, fluid unspecified	QC			120	Salmonella 4,[5],12:i:-
PNCS015531	SAMN14247348	SRR11233922	2012-01-31	2012-05-10		Porcine	Cecal content	QC			193	Salmonella 4,[5],12:i:-
PNCS015532	SAMN14247349	SRR11233936	2012-07-20	2012-08-01		Chicken	Fluff	MB			191	Salmonella 4,[5],12:i:-
PNCS015533	SAMN14247350	SRR11233960	2012-08-02	2012-08-16		Bovine	Feces	QC			193a	Salmonella 4,[5],12:i:-
PNCS015534	SAMN14247351	SRR11233928	2012-08-16	2012-08-22		Chicken	Cecum	MB			191	Salmonella 4,[5],12:i:-
PNCS015535	SAMN14247352	SRR11233940	2012-08-29	2012-08-29		Chicken	Meat - Ground	ON			U291	Salmonella 4,[5],12:i:-
PNCS015536	SAMN14247353	SRR11233938	2012-10-10	2012-10-10		Bovine	Feces	ON			U291	Salmonella 4,[5],12:i:-
PNCS015537	SAMN14247354	SRR11233923	2012-10-10	2012-10-10		Bovine	Feces	ON			U291	Salmonella 4,[5],12:i:-
PNCS015538	SAMN14247355	SRR11233931	2012-09-25	2012-10-17		Porcine	Feces	QC			104	Salmonella 4,[5],12:i:-
PNCS015539	SAMN14247356	SRR11233925	2012-03-14	2012-08-20		Chicken	Environment swab	AB			UT1	Salmonella 4,[5],12:i:-
PNCS015540	SAMN14247357	SRR11233927	2012-03-14	2012-08-20		Chicken	Environment swab	AB			UT1	Salmonella 4,[5],12:i:-
PNCS015541	SAMN14247358	SRR11233954	2012-12-20	2012-12-21		Chicken	Environment Swab (Hatchery)	ON			1	Salmonella Typhimurium
PNCS015542	SAMN14247359	SRR11233956	2012-12-03	2013-01-16		Pig	Feces	QC			120	Salmonella 4,[5],12:i:-
PNCS015543	SAMN14247360	SRR11233945	2012-12-03	2013-01-16		Pig	Feces	QC			120	Salmonella 4,[5],12:i:-
PNCS015544	SAMN14247361	SRR11233946	2013-01-09	2013-01-30		Pig	Colon	QC			166	Salmonella 4,[5],12:i:-
PNCS015545	SAMN14247362	SRR11233966	2013-01-23	2013-02-06		Pig		QC			120	Salmonella 4,[5],12:i:-
PNCS015546	SAMN14247363	SRR11233968	2013-01-23	2013-02-06		Pig		QC			120	Salmonella 4,[5],12:i:-
PNCS015547	SAMN14247364	SRR11233961	2013-03-19	2013-03-26		Chicken	Environment Swab	BC			51	Salmonella 4,[5],12:i:-
PNCS015548	SAMN14247365	SRR11233924	2013-02-28	2013-04-04		Pig	Cecal Content	SK			191	Salmonella 4,[5],12:i:-
PNCS015549	SAMN14247366	SRR11233939	2013-04-10	2013-04-10		Turkey	Mixed Organs	ON			193	Salmonella 4,[5],12:i:-
PNCS015550	SAMN14247367	SRR11233949	2013-04-10	2013-04-10		Turkey	Environment Swab (Hatchery)	ON			193	Salmonella 4,[5],12:i:-
PNCS015551	SAMN14247368	SRR11233937	2013-05-14	2013-05-22		Chicken	Fluff	BC			191 a	Salmonella 4,[5],12:i:-
PNCS015552	SAMN14247369	SRR11233930	2013-05-21	2013-06-04		Chicken	Fluff	BC			191	Salmonella 4,[5],12:i:-
PNCS015553	SAMN14247370	SRR11233955	2013-04-19	2013-05-16		Pig	Feces	QC			UT5	Salmonella Typhimurium
PNCS015554	SAMN14247371	SRR11233933	2013-05-27	2013-06-27		Chicken	Pooled Feces	BC			191	Salmonella 4,[5],12:i:-
PNCS015555	SAMN14247372	SRR11233964	2013-05-27	2013-06-27		Chicken	Pooled Feces	BC			191	Salmonella 4,[5],12:i:-
PNCS015556	SAMN14247373	SRR11233947	2013-07-17	2013-07-17		Chicken	Unspecified Organ/Tissue	ON			1	Salmonella Typhimurium
PNCS015557	SAMN14247374	SRR11233962	2013-07-17	2013-07-17		Chicken	Unspecified Organ/Tissue	ON			43	Salmonella Typhimurium
PNCS015558	SAMN14247375	SRR11233934	2013-07-17	2013-07-17		Chicken	Unspecified Organ/Tissue	ON			1	Salmonella Typhimurium
PNCS015559	SAMN14247376	SRR11233965	2013-10-01	2013-11-06		Pig	Feces	ON			193	Salmonella 4,[5],12:i:-
PNCS015560	SAMN14247377	SRR11233957	2013-10-01	2013-11-06		Pig	Feces	ON			193	Salmonella 4,[5],12:i:-
PNCS015561	SAMN14247378	SRR11233926	2013-11-15	2013-12-04		Unspecified Bird	Spleen	BC			193	Salmonella 4,[5],12:i:-
PNCS015562	SAMN14247379	SRR11233943	2014-01-29	2014-01-30		Pig	Feces	ON			193	Salmonella 4,[5],12:i:-
PNCS015563	SAMN14247380	SRR11233958	2013-01-31	2013-06-19		Chicken	Rinse	QC			35	Salmonella Typhimurium
PNCS015564	SAMN14247381	SRR11233969	2013-06-12	2013-09-19		Chicken	Environment Swab	AB			UT5	Salmonella 4,[5],12:i:-
PNCS015565	SAMN14247382	SRR11233935	2014-02-26	2014-02-26		Chicken		ON			1	Salmonella Typhimurium
PNCS015566	SAMN14247383	SRR11233921	2013-11-19	2013-12-19		Pig	Feces	ON			110	Salmonella 4,[5],12:i:-
PNCS015567	SAMN14247384	SRR11233951	2013-11-06	2014-01-16		Chicken	Feces	AB			193	Salmonella 4,[5],12:i:-
PNCS015568	SAMN14247385	SRR11233970	2013-11-06	2014-01-16		Chicken	Feces	AB			193	Salmonella 4,[5],12:i:-
PNCS015569	SAMN14247386	SRR11233942	2014-03-19	2014-04-09		Pig	Unspecified Organ/Tissue	QC			104	Salmonella 4,[5],12:i:-
PNCS015570	SAMN14247387	SRR11233952	2014-04-09	2014-04-09		Chicken	Mixed Tissues	ON			1	Salmonella Typhimurium
PNCS015571	SAMN14247388	SRR11233932	2014-02-22	2014-03-19		Chicken		SK			U291	Salmonella 4,[5],12:i:-
PNCS015572	SAMN14247389	SRR11233929	2014-04-22	2014-05-08		Pig	Small Intestine	BC			193	Salmonella 4,[5],12:i:-
PNCS015573	SAMN14247390	SRR11233948	2014-06-25	2014-07-03		Oyster		PE			U274	Salmonella 4,[5],12:i:-
PNCS015574	SAMN14247391	SRR11233963	2014-06-25	2014-07-03		Oyster		PE			U274	Salmonella 4,[5],12:i:-
PNCS015575	SAMN14247392	SRR11233959	2013-11-01	2014-02-07		Chicken	Environment Swab	AB			1	Salmonella Typhimurium
PNCS015576	SAMN14247638	SRR11234006	2013-11-14	2014-02-07		Domestic Cattle	Environment Swab	AB			UT5	Salmonella Typhimurium
PNCS015577	SAMN14247639	SRR11234018	2014-05-14	2014-06-11		Chicken	Pooled Feces	ON			U291	Salmonella 4,[5],12:i:-
PNCS015578	SAMN14247640	SRR11234015	2014-05-14	2014-06-11		Chicken	Pooled Feces	ON			U291	Salmonella 4,[5],12:i:-
PNCS015579	SAMN14247641	SRR11234014	2014-09-10	2014-09-17		Oyster		NB			120	Salmonella 4,[5],12:i:-
PNCS015580	SAMN14247642	SRR11234051	2014-09-10	2014-09-17		Scallop		NB			41	Salmonella 4,[5],12:i:-
PNCS015581	SAMN14247643	SRR11234038	2014-09-08	2014-09-19		Duck	Environment Swab	ON			191	Salmonella 4,[5],12:i:-
PNCS015582	SAMN14247644	SRR11234023	2014-09-08	2014-09-30		Duck	Environment Swab	ON			191	Salmonella 4,[5],12:i:-
PNCS015583	SAMN14247645	SRR11234050	2014-09-30	2014-10-22		Parrot	Spleen	QC			U284	Salmonella 4,[5],12:i:-
PNCS015584	SAMN14247646	SRR11234013	2014-10-21	2014-10-28		Oyster		NS			120	Salmonella 4,[5],12:i:-
PNCS015585	SAMN14247647	SRR11234037	2014-10-21	2014-10-28		Oyster		NS			120	Salmonella 4,[5],12:i:-
PNCS015586	SAMN14247648	SRR11234020	2013-09-05	2013-12-12		Chicken	Rinse	BC			41	Salmonella 4,[5],12:i:-
PNCS015587	SAMN14247649	SRR11234046	2014-10-02	2014-10-29		Pig	Feces	QC			193	Salmonella 4,[5],12:i:-
PNCS015588	SAMN14247650	SRR11234044	2014-01-08	2014-05-02		Chicken	Yolk Sac	AB			U291	Salmonella 4,[5],12:i:-
PNCS015589	SAMN14247651	SRR11234049	2014-01-08	2014-05-02		Chicken	Chick Pads	AB			U291	Salmonella 4,[5],12:i:-
PNCS015590	SAMN14247652	SRR11234003	2015-04-01	2015-04-01		Chicken	Yolk Sac	ON			1	Salmonella Typhimurium
PNCS015591	SAMN14247653	SRR11234028	2015-04-01	2015-04-01		Chicken	Liver	ON			1	Salmonella Typhimurium
PNCS015592	SAMN14247654	SRR11234007		2015-04-08		Domestic Cattle	Feces	SK			40	Salmonella Typhimurium
PNCS015593	SAMN14247655	SRR11234024	2015-05-05	2015-06-11		Pig	Feces	ON			193	Salmonella 4,[5],12:i:-
PNCS015594	SAMN14247656	SRR11234047	2015-05-05	2015-06-11		Pig	Feces	ON			193	Salmonella 4,[5],12:i:-
PNCS015595	SAMN14247657	SRR11234035	2015-09-21	2015-09-24		Oyster		NB			41	Salmonella 4,[5],12:i:-
PNCS015596	SAMN14247658	SRR11234011	2015-09-21	2015-09-24		Oyster		NB			41	Salmonella 4,[5],12:i:-
PNCS015597	SAMN14247659	SRR11234017	2015-05-11	2015-06-11		Pig	aansarraysubsource	BC			193	Salmonella 4,[5],12:i:-
PNCS015598	SAMN14247660	SRR11234033	2015-10-06	2015-10-08		Oyster		NB			120	Salmonella 4,[5],12:i:-
PNCS015599	SAMN14247661	SRR11234041	2015-09-25	2015-10-05		Domestic Cattle	Feces	MB			104b	Salmonella Typhimurium
PNCS015600	SAMN14247662	SRR11234025	2015-09-25	2015-10-05		Domestic Cattle	Feces	MB			104b	Salmonella Typhimurium
PNCS015601	SAMN14247663	SRR11234032	2015-10-13	2015-10-15		Oyster		NB			19	Salmonella 4,[5],12:i:-
PNCS015602	SAMN14247664	SRR11234043	2015-10-13	2015-10-15		Oyster		NB			19	Salmonella 4,[5],12:i:-
PNCS015603	SAMN14247665	SRR11234034	2015-08-28	2015-10-06		Pig	Feces	ON			193	Salmonella 4,[5],12:i:-
PNCS015604	SAMN14247666	SRR11234031	2015-08-28	2015-10-06		Pig	Feces	ON			UT5	Salmonella 4,[5],12:i:-
PNCS015605	SAMN14247667	SRR11234026	2015-10-13	2015-10-20		Pig	Bone Marrow	MB			193	Salmonella 4,[5],12:i:-
PNCS015606	SAMN14247668	SRR11234010	2015-10-13	2015-10-20		Pig	Heart	MB			193	Salmonella 4,[5],12:i:-
PNCS015607	SAMN14247669	SRR11234021	2015-06-14	2015-07-22		Chicken	aansarraysubsource	SK			U291	Salmonella 4,[5],12:i:-
PNCS015608	SAMN14247670	SRR11234022	2015-06-14	2015-07-22		Chicken	aansarraysubsource	SK			U291	Salmonella 4,[5],12:i:-
PNCS015609	SAMN14247671	SRR11234019	2015-08-17	2015-09-09		Pig	Cecal Content	QC			UT1	Salmonella Typhimurium
PNCS015610	SAMN14247672	SRR11234048	2016-03-10	2016-06-21		Pig	Feces	ON			193	Salmonella 4,[5],12:i:-
PNCS015611	SAMN14247673	SRR11234030	2016-03-10	2016-06-21		Pig	Feces	ON			193	Salmonella 4,[5],12:i:-
PNCS015612	SAMN14247674	SRR11234008	2016-08-22	2016-09-07		Domestic Cattle	Liver	QC			U302	Salmonella 4,[5],12:i:-
PNCS015613	SAMN14247675	SRR11234039	2016-09-12	2016-09-14		Oyster		PE			41	Salmonella 4,[5],12:i:-
PNCS015614	SAMN14247676	SRR11234027	2016-09-12	2016-09-14		Oyster		PE			41	Salmonella 4,[5],12:i:-
PNCS015615	SAMN14247677	SRR11234029	2016-09-12	2016-09-14		Oyster		NB			41	Salmonella 4,[5],12:i:-
PNCS015616	SAMN14247678	SRR11234042	2016-09-12	2016-09-14		Oyster		NB			41	Salmonella 4,[5],12:i:-
PNCS015617	SAMN14247679	SRR11234002	2000-06-21			water		AB				Salmonella 4,[5],12:i:-
PNCS015618	SAMN14247680	SRR11234040	2000-06-14			water		AB				Salmonella 4,[5],12:i:-
PNCS015619	SAMN14247681	SRR11234005	2000-06-05			water		AB				Salmonella 4,[5],12:i:-
PNCS015620	SAMN14247682	SRR11234012	2000-08-02			water		AB				Salmonella 4,[5],12:i:-
PNCS015621	SAMN14247683	SRR11234016	2001-07-18			water		AB				Salmonella 4,[5],12:i:-
PNCS015622	SAMN14247684	SRR11234036	2002-06-09			water		AB				Salmonella 4,[5],12:i:-
PNCS015624	SAMN14247685	SRR11234009				water		AB				Salmonella 4,[5],12:i:-
PNCS015625	SAMN14247686	SRR11234045				water		AB				Salmonella 4,[5],12:i:-
PNCS015626	SAMN14247687	SRR11235999	2005-06-22			Goose	feces	BC				Salmonella Typhimurium
PNCS015627	SAMN14271522	SRR11236016	2005-06-15			Chicken	Feces	AB				Salmonella 4,[5],12:i:-
PNCS015628	SAMN14271523	SRR11236001	2006-05-10			water		BC				Salmonella 4,[5],12:i:-
PNCS015629	SAMN14271524	SRR11236000	2006-05-23			water		BC				Salmonella 4,[5],12:i:-
PNCS015630	SAMN14271525	SRR11236007	2006-08-21			water		ON				Salmonella 4,[5],12:i:-
PNCS015631	SAMN14271526	SRR11236004	2006-09-05			water						Salmonella 4,[5],12:i:-
PNCS015634	SAMN14271529	SRR11236012	2007-05-28			water		BC				Salmonella 4,[5],12:i:-
PNCS015635	SAMN14271530	SRR11236008	2010-05-25			water		AB				Salmonella 4,[5],12:i:-
PNCS015636	SAMN14271531	SRR11236003	2010-07-05			water		AB				Salmonella 4,[5],12:i:-
PNCS015637	SAMN14271532	SRR11236013	2010-07-05			water		AB				Salmonella 4,[5],12:i:-
PNCS015638	SAMN14271533	SRR11236009	2010-08-03			water		AB				Salmonella 4,[5],12:i:-
PNCS015639	SAMN14271534	SRR11236005	2010-08-23			water		ON				Salmonella 4,[5],12:i:-
PNCS015640	SAMN14271535		2011-08-08			water		QC				Salmonella 4,[5],12:i:-
PNCS015641	SAMN14271536	SRR11236006	2011-08-08			water		QC				Salmonella 4,[5],12:i:-
PNCS015642	SAMN14271537	SRR11236014	2011-08-22			water		QC				Salmonella 4,[5],12:i:-
PNCS015643	SAMN14271538	SRR11236011	2011-08-22			water		QC				Salmonella 4,[5],12:i:-
PNCS015644	SAMN14271539	SRR11236015	2011-09-06			water		QC				Salmonella 4,[5],12:i:-
PNCS015645	SAMN14271540	SRR11236002	2011-09-06			water		QC				Salmonella 4,[5],12:i:-
PNCS015732												Salmonella 4,[5],12:i:-
PNCS015733												Salmonella 4,[5],12:i:-
PNCS015734	SAMN14290490	SRR11235996				rodent						Salmonella 4,[5],12:i:-
PNCS015735	SAMN14271541		2011-01-19	2011-02-23		Porcine	Cecal content				UT1	Salmonella 4,[5],12:i:-
		SRR11234002
		SRR11234040
		SRR11234005
		SRR11234012
		SRR11234016
		SRR11234036
		SRR11234004
		SRR11234009
		SRR11234045
		SRR11235999
		SRR11236016
		SRR11236001
		SRR11236000
		SRR11236007
		SRR11236004
		SRR11235997
		SRR11236010
		SRR11236012
		SRR11236008
		SRR11236003
		SRR11236013
		SRR11236009
		SRR11236005
		SRR11236017
		SRR11236006
		SRR11236014
		SRR11236011
		SRR11236015
		SRR11236002
