# Supplementary material for: Distribution of heavy metal resistance elements in Canadian Salmonella 4,[5],12:i:- populations and association with the monophasic genotypes and phenotype
Source: PLoS One. 2020 Jul 27;15(7):e0236436. doi: 10.1371/journal.pone.0236436 (PMC7384650; doi:10.1371/journal.pone.0236436)
Supplement: S2 Spreadsheet — The data were generated using tools within BioNumerics version 7.6.2. (XLSX) [file pone.0236436.s008.xlsx]

## Sheet: Final_quality_BioNumerics
ID number	AvgQuality	N50	NrContigs	NrNonACGT	Length	CorePercent
PNCS014882	33	257511	52	261	4879790	95
PNCS014883	33	223487	62	355	4980033	98
PNCS014884	33	223472	54	343	4893465	98
PNCS014846	33	178448	61	411	5063150	100
PNCS014846complete	?	4783087	1	0	4783087	100
PNCS014885	33	225710	66	430	5029552	98
PNCS014847	33	240483	78	434	5078768	100
PNCS014847complete	?	4976848	1	0	4976848	100
PNCS014886	33	224389	63	336	5063070	99
PNCS014887	33	86665	129	217	5057387	100
PNCS014848	33	273627	62	415	4926613	100
PNCS014848complete	?	4996602	1	0	4996602	100
PNCS014888	32	225696	57	359	4853872	94
PNCS014889	33	178448	61	342	4887017	98
PNCS014890	33	225710	60	380	4860295	97
PNCS014890-MS	32	271296	65	247	4891180	100
PNCS014891	32	270714	54	372	4849389	97
PNCS014892	33	223552	58	326	4852044	98
PNCS014893	33	224022	65	319	5047915	98
PNCS014894	33	223943	54	313	4928874	98
PNCS014895	33	224303	60	313	5062772	98
PNCS014896	33	239140	73	358	4946755	99
PNCS014897	32	222975	65	359	4913286	98
PNCS014898	33	247488	74	401	4964470	99
PNCS014899	33	270707	54	330	4852190	98
PNCS014900	33	271196	54	314	4853487	98
PNCS014901	33	224303	54	308	4852149	99
PNCS014902	33	224303	58	367	4850222	98
PNCS014903	33	223466	57	365	4852266	99
PNCS014904	33	225710	55	354	4849224	98
PNCS014905	33	270714	54	272	4850481	99
PNCS014906	33	219215	66	435	4905537	94
PNCS014907	33	270714	52	336	4852804	98
PNCS014908	33	225710	54	327	4851405	98
PNCS014849	33	224323	60	371	4851636	100
PNCS014849complete	?	4815188	1	0	4815188	100
PNCS014909	33	189304	59	314	5094883	100
PNCS014910	33	270714	58	380	4850896	98
PNCS014911	33	223466	54	329	4846650	98
PNCS014912	32	225710	56	369	4853057	99
PNCS014913	32	224303	59	338	4849944	90
PNCS014914	33	225710	59	358	4858802	99
PNCS014915	32	223465	58	381	4940022	98
PNCS014916	33	225710	57	317	4939231	99
PNCS014850	32	177009	57	382	4850208	100
PNCS014850complete	?	4815492	1	0	4815492	100
PNCS014917	33	271196	64	445	4875286	100
PNCS014917-MS	32	376792	55	310	4893424	100
PNCS014918	32	270714	52	329	4852766	100
PNCS014919	33	270714	58	400	4853180	99
PNCS014920	32	223942	55	371	4848474	98
PNCS014921	33	225710	57	279	4849454	100
PNCS014922	33	271196	54	368	4933054	98
PNCS014923	33	246872	56	356	4850180	98
PNCS014924	33	223466	56	336	4853438	99
PNCS014925	33	224323	55	391	4854006	100
PNCS014926	33	224303	59	360	4950086	99
PNCS014927	33	270714	53	335	4825025	99
PNCS014928	33	223011	59	390	4950381	100
PNCS014928-MS	32	376608	44	108	4962118	100
PNCS014929	32	224221	57	336	4946928	98
PNCS014930	33	224303	58	418	4852234	99
PNCS014931	33	224303	56	302	4852486	100
PNCS014931-MS	32	376792	44	134	4867197	100
PNCS014932	33	223466	59	322	4858257	100
PNCS014933	33	223962	57	359	4901443	98
PNCS014934	33	271196	54	296	4848802	99
PNCS014935	33	225710	57	416	4935806	98
PNCS014936	33	225710	59	382	4952499	99
PNCS014937	33	223466	53	373	5025386	98
PNCS014938	32	270714	59	402	4949274	97
PNCS014939	33	205018	60	357	4956597	97
PNCS014940	33	217100	56	389	4849004	100
PNCS014941	33	222928	58	361	4851613	96
PNCS014942	33	223384	62	398	4851783	100
PNCS014943	33	223466	56	374	4850801	98
PNCS014944	33	246872	55	315	4903586	100
PNCS014945	33	225710	61	351	5007100	93
PNCS014851	34	246181	49	214	4888638	100
PNCS014851complete	?	4854979	1	0	4854979	100
PNCS014946	32	223466	61	342	4852790	99
PNCS014947	33	224323	65	376	5063496	98
PNCS014948	33	270714	55	330	5064356	99
PNCS009746	30	223360	68	639	4857026	99
PNCS014852	33	224022	45	229	4885200	100
PNCS014852complete	?	4929627	1	0	4929627	100
PNCS015732	33	223553	94	354	9191174	100
PNCS014949	33	224303	62	354	5079524	100
PNCS014950	33	218847	53	358	4892585	98
PNCS014951	34	282875	56	151	4808817	100
PNCS014952	33	376792	43	131	4864153	100
PNCS014953	33	376792	40	98	4906982	100
PNCS014954	33	258892	52	277	4857440	99
PNCS014955	33	224303	62	387	5065213	98
PNCS014956	34	270714	57	327	4853758	100
PNCS014957	33	223466	66	384	5063940	98
PNCS014958	33	224303	57	341	4948810	100
PNCS014959	34	223032	60	255	4964356	100
PNCS014960	33	270714	56	369	4857128	98
PNCS014961	34	316046	54	144	4907762	100
PNCS014962	34	271007	54	142	4926786	100
PNCS007135	30	159228	77	725	4859645	98
PNCS014963	33	376792	43	77	5010502	100
PNCS014964	33	223466	56	351	4819939	100
PNCS014965	33	200937	64	454	4906931	100
PNCS014966	33	222928	54	342	4852947	97
PNCS014967	33	181834	52	274	5210997	99
PNCS014968	33	270714	56	326	4851524	100
PNCS014969	33	341454	40	85	4905030	100
PNCS014970	34	271296	42	74	4881892	100
PNCS014971	34	376792	53	135	4926766	100
PNCS014972	33	224022	49	243	4881652	97
PNCS009345	30	195309	58	511	4864089	99
PNCS014973	33	178448	62	314	5104141	98
PNCS014974	33	225710	56	362	4855575	98
PNCS009361	30	97135	85	684	4894474	98
PNCS014975	33	223016	61	349	4859495	97
PNCS014976	33	177009	68	361	5064302	100
PNCS014977	34	376792	47	114	4862480	100
PNCS014978	34	376792	45	104	4863876	100
PNCS009777	32	78873	137	3456	4904531	100
PNCS009777complete	?	4981102	1	0	4981102	100
PNCS014979	34	376792	46	126	4861955	100
PNCS014980	33	224303	58	345	4850184	98
PNCS014853	33	224303	61	329	4947866	100
PNCS014853complete	?	4815118	1	0	4815118	100
PNCS014854	33	270714	53	314	4852744	100
PNCS014854complete	?	4817234	1	0	4817234	100
PNCS014981	32	224303	64	401	4967643	98
PNCS014982	34	225828	56	330	5065387	100
PNCS014983	33	178448	56	345	4829524	98
PNCS014984	34	178448	66	327	5063034	100
PNCS014985	33	222744	58	333	5050999	100
PNCS000980	28	174443	74	2174	4849004	96
PNCS014986	34	222967	56	346	5068502	99
PNCS014987	33	270714	53	322	4867459	100
PNCS014987complete	32	376792	45	85	4885398	100
PNCS014988	34	376792	39	48	4882914	100
PNCS014989	34	270714	52	354	4850190	99
PNCS014990	33	521417	39	245	4887868	100
PNCS014990-MS	32	376792	40	147	4883750	100
PNCS014990NS	33	270714	52	299	4870129	98
PNCS014991	33	270714	48	342	4871090	100
PNCS014991-MS	32	376792	40	67	4881380	100
PNCS014992	33	222947	54	331	4950369	100
PNCS014993	34	223466	62	355	5065676	100
PNCS014994	33	225710	59	378	5068384	99
PNCS014995	33	225713	55	350	4860563	100
PNCS014996	34	271296	43	43	5048190	100
PNCS014997	29	174112	69	683	4860660	98
PNCS014998	33	152061	68	1086	5071527	100
PNCS014999	32	270714	52	281	4869772	100
PNCS014999-MS	32	376792	40	104	4881384	100
PNCS015000	33	270714	58	347	5062134	100
PNCS015001	34	271296	66	96	5167022	100
PNCS015002	34	271296	49	65	5080569	100
PNCS015003	34	271196	48	295	4947298	100
PNCS015004	33	254065	67	365	4938728	100
PNCS015005	33	271007	47	80	5076878	100
PNCS015006	34	169465	62	316	4868166	100
PNCS015007	34	271389	51	54	5073845	100
PNCS015008	32	270584	53	153	4938226	100
PNCS015008-MS	32	270584	54	196	4937664	100
PNCS015009	34	270814	58	131	5165368	100
PNCS014855	33	282525	60	203	4935908	100
PNCS014855complete	?	4980665	1	0	4980665	100
PNCS014855-MS	32	282782	57	193	4935629	100
PNCS015010	34	267996	54	47	5072029	100
PNCS015011	33	282456	53	142	4937300	100
PNCS015011-MS	32	270591	59	221	4937943	100
PNCS015012	33	224457	68	362	4925386	100
PNCS015012-MS	32	270591	54	221	4943781	100
PNCS015013	34	270714	55	333	4955171	100
PNCS000211	34	103624	119	121	5082233	100
PNCS015014	33	225710	57	314	5002179	100
PNCS015014-MS	32	271296	45	127	5011823	100
PNCS015015	33	223143	57	335	4797666	100
PNCS015016	33	270714	55	414	4870740	100
PNCS015016	32	279259	43	111	4884294	100
PNCS015017	33	180265	67	360	5007960	99
PNCS014856	33	214025	72	338	5002072	99
PNCS014856complete	?	4931770	1	0	4931770	100
PNCS015018	34	178448	57	299	4925606	100
PNCS015019	33	196721	59	371	4870015	100
PNCS015019-MS	32	270814	49	144	4882712	100
PNCS014857	33	205017	66	332	4960499	100
PNCS014857complete	?	4903154	1	0	4903154	100
PNCS015020	34	382280	42	438	4965212	100
PNCS015021	33	197376	59	395	4868369	100
PNCS015021-MS	32	271296	45	122	4881424	100
PNCS015022	32	223385	57	361	4869728	99
PNCS015022-MS	32	271007	45	117	4886375	100
PNCS015023	30	376792	42	189	4832846	100
PNCS015024	34	270714	53	310	4895616	100
PNCS015025	33	224325	51	260	4816498	100
PNCS015026	34	271296	53	93	5073972	100
PNCS015027	34	121498	109	107	5126421	100
PNCS015028	34	225813	56	96	5074052	100
PNCS015029	34	204653	64	90	5141153	100
PNCS015030	34	376792	40	46	4841816	100
PNCS015031	33	271007	48	91	5076805	100
PNCS015032	33	271007	53	86	5076767	100
PNCS015033	34	376792	46	411	4961109	100
PNCS015034	33	269575	49	115	4902155	100
PNCS015035	33	271389	54	121	5077128	100
PNCS015036	33	224302	60	332	4893007	100
PNCS007087	33	257074	51	71	5167751	100
PNCS015037	30	310453	54	181	5084136	100
PNCS015038	34	270714	55	322	4854410	99
PNCS015039	33	218847	54	360	4891750	99
PNCS015039-MS	32	376792	46	168	4916372	100
PNCS015040	33	270708	51	379	4890906	100
PNCS015041	32	193439	68	566	5019279	100
PNCS015041-MS	32	270814	57	152	5020843	100
PNCS015041NS	32	218847	70	480	5005272	98
PNCS015042	33	271389	49	119	5122394	100
PNCS015043	32	271296	62	111	5168601	100
PNCS015044	33	271296	50	82	5077893	100
PNCS015045	33	271382	52	61	5078804	100
PNCS015046	33	251230	72	401	5165938	97
PNCS015047	33	271389	50	88	5131798	100
PNCS015048	29	150134	64	841	4840027	98
PNCS015049	33	213048	61	269	4983859	100
PNCS015049-MS	32	223066	54	132	4991937	100
PNCS015050	32	178448	64	367	4981781	100
PNCS015050-MS	32	216276	54	152	4992844	100
PNCS015051	33	222947	55	334	4929794	100
PNCS014858	33	178448	61	267	4958225	100
PNCS014858complete	?	4933557	1	0	4933557	100
PNCS014858-MS	32	225812	49	154	4974049	100
PNCS015052	33	172347	83	230	4970747	100
PNCS015053	33	270814	51	135	5078284	100
PNCS015054	33	271007	54	131	5077765	100
PNCS015054complete	?	4786287	1	0	4786287	100
PNCS015055	33	224944	69	367	4929317	100
PNCS015056	33	271389	52	119	5076450	100
PNCS009880	32	191682	57	234	4863272	100
PNCS015057	34	376792	40	64	4881530	100
PNCS015058	32	376792	45	128	4867260	100
PNCS015059	34	270591	57	149	4943625	100
PNCS015060	33	270714	60	351	4837921	99
PNCS015061	33	259971	73	384	4979386	100
PNCS015062	33	224389	62	345	4894946	100
PNCS014859	33	263274	50	213	4908901	100
PNCS014859complete	?	4814945	1	0	4814945	100
PNCS014860	33	261733	85	1217	5060946	100
PNCS014860complete	?	4976023	1	0	4976023	100
PNCS015063	34	282782	54	161	4938217	100
PNCS014861	34	282875	55	141	4919944	100
PNCS014861complete	?	4969530	1	0	4969530	100
PNCS015064	33	223384	60	353	4891348	100
PNCS015065	29	174171	63	473	5075504	100
PNCS015066	33	196706	58	375	4879331	98
PNCS015067	33	266680	62	390	4921153	100
PNCS015068	33	224389	60	393	4931495	100
PNCS014862	33	216641	59	295	4965416	100
PNCS014862complete	?	4942800	1	0	4942800	100
PNCS014862-MS	32	216276	53	165	4985783	100
PNCS015069	33	270814	51	91	5168448	100
PNCS015070	33	376792	43	112	4870225	100
PNCS015071	33	271289	50	68	5077099	100
PNCS015072	33	270807	54	104	5078477	100
PNCS015073	33	282875	52	126	4877916	100
PNCS007098	34	271261	48	94	5074860	100
PNCS015074	34	223553	54	319	4946981	100
PNCS015075	33	170863	71	324	4952267	100
PNCS014863	33	260986	77	343	4915397	100
PNCS014863complete	?	4984391	1	0	4984391	100
PNCS009887	30	186841	64	535	4890643	100
PNCS014864	33	263293	47	203	4855357	100
PNCS014864compete	?	4817004	1	0	4817004	100
PNCS015076	33	180265	65	343	5046054	98
PNCS015077	32	223486	67	452	4908905	100
PNCS015077-MS	32	376792	53	233	4925260	100
PNCS015078	33	224309	57	339	4954772	100
PNCS015079	34	270707	60	328	4913635	100
PNCS015080	34	231554	71	244	4901928	100
PNCS015081	34	223553	57	257	4983380	100
PNCS015082	33	176825	89	312	5040941	99
PNCS015083	33	168773	79	265	5062505	100
PNCS015084	33	152890	90	318	5056168	100
PNCS015085	30	104738	92	1860	4839069	100
PNCS015086	29	150534	82	838	5162353	99
PNCS015087	34	178448	54	297	4852730	100
PNCS015088	34	271196	53	343	4950597	99
PNCS015089	34	208821	60	257	5003005	99
PNCS015090	34	225826	53	257	4996178	98
PNCS015091	33	225709	58	288	5007295	99
PNCS015092	33	217343	54	316	4998843	99
PNCS015093	33	160553	67	940	4873756	100
PNCS015094	33	138803	93	325	5059114	100
PNCS015095	33	166325	90	320	5057381	100
PNCS015096	33	167428	80	289	5143708	100
PNCS015097	33	224457	67	349	5020176	100
PNCS01509-MS	32	275412	60	279	5035704	100
PNCS015098	33	224718	62	137	4880260	99
PNCS015099	33	201184	109	544	5063384	100
PNCS015100	33	270714	55	352	4852840	100
PNCS015101	33	278603	51	131	5084590	100
PNCS015101-MS	32	278603	52	172	5035486	100
PNCS015102	33	304936	35	225	4699337	100
PNCS014865	33	208949	57	247	4909924	100
PNCS014865complete	?	4856638	1	0	4856638	100
PNCS015103	30	218947	63	523	4922381	99
PNCS015104	30	223423	62	552	5122001	100
PNCS015105	33	270707	55	325	4888427	98
PNCS015106	33	172791	75	279	4915252	100
PNCS009991	33	223188	76	288	5007127	100
PNCS009991complete	?	5036850	1	0	5036850	100
PNCS015107	34	271187	50	230	4899225	100
PNCS015108	33	283032	67	247	4972032	100
PNCS015109	33	225827	57	420	4932685	100
PNCS015110	33	271187	53	293	4894881	100
PNCS015111	33	224323	57	323	4921362	100
PNCS015112	33	270714	55	288	4851741	100
PNCS015113	33	246872	55	294	4819751	100
PNCS014866	34	282875	53	116	4872941	100
PNCS014866complete	?	4930644	1	0	4930644	100
PNCS015114	34	262055	76	1136	5267402	100
PNCS015115	32	239140	71	355	5019978	100
PNCS015115-MS	31	275357	58	185	5032937	100
PNCS015116	33	223101	72	373	5008588	98
PNCS014867	33	316045	59	162	4907754	100
PNCS014867complete	?	4917230	1	0	4917230	100
PNCS015117	33	223553	55	271	4921008	100
PNCS015118	33	224303	67	517	4910106	99
PNCS014868	33	207706	52	50	4898273	100
PNCS014868complete	?	4819943	1	0	4819943	100
PNCS015119	33	202148	72	260	4842261	100
PNCS015120	33	178330	92	297	4901904	99
PNCS015121	33	123711	83	237	4819532	100
PNCS015122	33	239141	68	330	4963345	99
PNCS015123	33	273933	80	409	4993645	99
PNCS015124	33	201959	65	297	5144355	100
PNCS015125	33	270491	68	377	5026849	100
PNCS015125-MS	32	278603	55	234	5050108	100
PNCS015126	33	239140	70	293	4920052	100
PNCS015127	33	185267	71	237	4879606	100
PNCS015128	33	234706	67	336	5012282	100
PNCS015129	33	239010	76	383	5013841	99
PNCS015130	33	231431	69	352	5016001	100
PNCS015131	33	239010	68	315	4928287	100
PNCS015132	33	223164	68	314	4981123	98
PNCS015133	33	154574	90	668	4910395	100
PNCS015134	33	222975	67	328	4922621	98
PNCS015135	33	201202	67	286	4908713	99
PNCS015136	33	135128	99	317	4935330	100
PNCS015137	33	223308	71	429	5019714	100
PNCS015138	33	247679	47	214	4884729	99
PNCS015139	33	324064	56	134	4891084	100
PNCS015140	33	239140	64	325	4926701	100
PNCS015141	33	239140	63	270	4925978	99
PNCS015142	33	239139	63	319	4925668	100
PNCS015143	33	231609	47	244	4883453	98
PNCS015144	33	224232	75	373	4945589	97
PNCS015145	33	253137	62	286	4926688	99
PNCS015146	33	223164	97	444	5073292	100
PNCS015147	33	225475	67	554	4884933	99
PNCS015148	33	202148	77	324	5006231	100
PNCS015149	33	239010	78	279	5014587	100
PNCS015150	33	140725	94	198	4856303	98
PNCS015151	33	213756	64	380	4825391	98
PNCS015152	33	135412	90	280	4929504	100
PNCS015153	33	90835	111	266	5008221	100
PNCS015733	33	32229	326	6344	4987594	99
PNCS015154	33	148369	92	260	4898438	98
PNCS015155	33	223101	86	300	5139611	100
PNCS015156	33	223033	58	330	4850772	99
PNCS015157	33	223164	72	335	4917918	99
PNCS015158	33	172094	76	252	4907085	100
PNCS015159	33	215130	80	280	4916330	100
PNCS015160	33	235910	67	323	4963246	98
PNCS015161	33	191587	58	252	4862542	100
PNCS015162	33	275749	91	649	5080371	100
PNCS015163	33	170997	75	327	4892293	99
PNCS015164	34	147472	78	1300	4957342	100
PNCS015165	34	223101	63	286	4926481	100
PNCS015166	33	202022	84	503	5154447	99
PNCS015167	33	271057	60	257	4921343	100
PNCS015168	34	223101	64	341	4929707	100
PNCS015169	33	273627	62	328	4922787	100
PNCS015170	33	185267	62	261	4890801	100
PNCS015171	34	239128	48	235	5021739	100
PNCS015172	33	204986	67	280	5076216	100
PNCS015173	34	178448	68	348	5183004	100
PNCS015174	34	218846	59	328	5034407	100
PNCS015175	33	274109	63	305	5021725	100
PNCS015176	33	246792	54	184	4918477	100
PNCS015177	34	270491	61	287	4916100	100
PNCS015178	34	270707	55	291	4876291	100
PNCS015179	34	200943	68	306	4922466	100
PNCS015180	34	178328	61	300	4843915	99
PNCS015181	33	262122	63	312	4856358	99
PNCS015182	34	271197	48	229	4899692	99
PNCS015183	34	271057	74	391	4931723	99
PNCS015184	33	271057	76	440	4933077	99
PNCS015185	34	223308	77	414	5035044	100
PNCS015186	34	182128	68	301	4919008	99
PNCS015187	34	270707	57	280	4908860	100
PNCS015188	33	191587	58	268	4869881	100
PNCS015189	33	188166	59	321	4868147	99
PNCS015190	34	239140	64	311	5017941	100
PNCS015191	33	223101	66	298	4923109	99
PNCS015192	34	225710	54	290	4907637	100
PNCS015193	30	376792	42	100	4861217	100
PNCS015194	34	270491	63	309	5022026	100
PNCS015195	33	270715	52	285	4851833	100
PNCS015196	34	270491	71	419	4938718	100
PNCS015197	34	225710	52	274	5027534	100
PNCS015198	33	191587	61	267	4860065	100
PNCS015199	33	231125	76	434	5020869	99
PNCS015200	34	270707	54	305	4957127	100
PNCS015201	33	191583	63	389	4883605	98
PNCS015202	34	197799	90	332	5078396	100
PNCS015203	33	223164	64	297	5056095	100
PNCS015204	33	223614	66	433	5063389	99
PNCS015205	34	270714	56	343	4851005	100
PNCS015206	34	256254	62	307	4954686	100
PNCS015207	33	223038	61	329	4830529	100
PNCS015208	34	222981	56	333	4924690	100
PNCS015209	33	152323	107	1799	5044982	100
PNCS015210	34	224097	69	307	4982355	99
PNCS015211	34	256254	65	389	4958730	100
PNCS015212	34	270974	74	357	4994310	100
PNCS015213	33	257791	53	328	4930176	100
PNCS015214	33	222683	63	461	4940511	100
PNCS015215	34	239140	65	318	4923073	100
PNCS015216	34	180265	57	251	4995954	100
PNCS015217	33	239140	62	296	5026357	100
PNCS015218	33	224029	54	358	4891033	100
PNCS014869	33	215212	51	359	4957592	100
PNCS014869complete	?	4932527	1	0	4932527	100
PNCS015219	33	270714	52	277	4892026	100
PNCS015220	34	270484	62	287	4915812	100
PNCS015221	33	238971	63	313	4812168	100
PNCS015222	34	270714	53	279	4853945	100
PNCS015223	34	271196	46	245	4852058	100
PNCS015224	33	263772	70	341	5065899	100
PNCS015225	34	271057	61	321	4981494	100
PNCS015226	33	222967	62	311	5039095	100
PNCS015227	34	270714	52	282	4894784	100
PNCS015228	34	244906	57	270	4827950	100
PNCS015229	33	207606	58	227	4890351	100
PNCS015230	33	225828	54	260	4868736	100
PNCS015231	30	271296	52	474	4904204	100
PNCS015232	33	238679	63	296	4944353	100
PNCS015233	34	231064	65	347	5004121	100
PNCS015234	33	271196	58	324	4907910	100
PNCS015235	33	224392	52	288	4956755	100
PNCS015236	33	274055	63	331	4948963	100
PNCS015237	33	170420	74	402	5148052	100
PNCS015238	33	223164	66	310	4909621	100
PNCS015239	34	248137	57	302	4918491	97
PNCS015240	34	223616	53	279	4919659	98
PNCS015241	34	224453	55	318	4890597	97
PNCS015242	33	222711	62	224	4861595	91
PNCS015243	34	223164	76	265	5062338	97
PNCS015244	34	223552	55	310	4931879	97
PNCS015245	34	256254	67	395	4953101	95
PNCS015246	34	178446	62	340	4840638	99
PNCS015247	33	257512	49	178	4879487	100
PNCS015248	33	246785	75	347	5017030	100
PNCS015249	33	232807	69	314	4908908	99
PNCS015250	33	225475	67	510	4862505	99
PNCS015251	33	202022	81	540	5166854	98
PNCS015252	33	223164	72	279	5031484	100
PNCS015253	33	223164	69	300	5033468	100
PNCS015254	32	270491	60	418	4928239	100
PNCS015254-MS	29	282525	54	499	4946129	100
PNCS015255	33	282875	50	168	4946720	100
PNCS015255-MS	32	282525	51	222	4945614	100
PNCS015256	32	223095	63	433	5063678	99
PNCS015257	33	150005	90	280	4943655	100
PNCS015258	33	110327	171	5099	5490391	100
PNCS015259	32	178446	62	351	5065322	100
PNCS015260	33	100436	105	252	4923884	99
PNCS014870	33	245915	93	419	5094609	100
PNCS014870complete	?	4818317	2	0	4912238	100
PNCS014871	33	214609	66	306	4916423	98
PNCS014871complete	?	4817942	6	0	5025168	100
PNCS015261	33	224022	68	375	4918056	99
PNCS014872	33	213106	69	379	4973959	99
PNCS014872complete	?	4998137	4	0	5101657	100
PNCS015262	33	223163	109	651	5262585	100
PNCS015263	33	201959	64	338	5058541	99
PNCS015264	33	178446	68	352	5057949	99
PNCS015265	33	239140	121	864	5248367	100
PNCS015266	33	73517	202	475	5430891	99
PNCS015267	33	142555	99	268	4917686	100
PNCS015268	32	213760	83	462	5150961	98
PNCS015269	33	239140	76	296	5016884	99
PNCS015270	33	189588	53	282	4879166	98
PNCS015271	33	270714	53	295	4848643	100
PNCS015272	33	271057	65	344	5023738	100
PNCS015273	33	130122	98	312	4902419	100
PNCS015274	33	178351	89	249	4865294	100
PNCS015275	33	223553	57	263	4885265	100
PNCS015276	33	200692	64	355	4916640	99
PNCS015277	33	239009	65	304	4854466	99
PNCS015278	33	258441	132	645	5101094	100
PNCS014873	33	282875	54	139	4945838	100
PNCS014873complete	?	4999790	1	0	4999790	100
PNCS014873-MS	32	278603	55	162	4946117	100
PNCS014874	33	267192	78	305	4931744	100
PNCS014874complete	?	4998707	2	0	5087629	100
PNCS015279	33	82197	164	362	5152397	100
PNCS015280	33	215701	106	579	5256715	100
PNCS015281	33	178828	79	245	4948343	100
PNCS015282	33	191587	58	267	4881487	99
PNCS015283	33	174603	82	268	5022605	100
PNCS015284	33	164488	81	231	5034402	100
PNCS014875	32	239138	67	359	4926861	100
PNCS014875complete	?	4996832	1	0	4996832	100
PNCS014875-MS	32	282782	52	190	4942008	100
PNCS015285	33	225475	61	356	4827913	99
PNCS015286	32	214177	66	306	4884135	99
PNCS015287	33	123334	138	1782	4975006	100
PNCS015288	33	217100	63	364	4894016	100
PNCS015289	33	239138	65	297	5019195	100
PNCS015290	33	162722	88	1340	4891247	100
PNCS015291	33	270714	49	258	4889285	99
PNCS015292	33	224389	57	268	4958626	100
PNCS015293	33	201892	56	289	4960097	100
PNCS015294	33	214458	113	552	5330058	99
PNCS015295	33	271831	62	365	4918350	98
PNCS014876	33	270491	77	480	5147288	100
PNCS014876complete	?	4980672	1	0	4980672	100
PNCS015296	33	76092	164	455	5082337	100
PNCS015297	33	178647	72	332	5103624	99
PNCS015298	33	177245	70	396	4959581	99
PNCS015299	34	270491	62	376	5015539	98
PNCS015300	33	174425	76	274	4917777	100
PNCS015301	33	258799	52	365	4883649	95
PNCS015302	34	270707	59	359	5061801	99
PNCS015303	33	239140	61	371	4975610	99
PNCS015304	33	223164	70	275	4918033	99
PNCS015305	33	270714	50	306	4853481	98
PNCS015306	33	267192	65	296	4875332	100
PNCS015307	33	270491	60	347	4902659	99
PNCS015308	34	231553	59	268	5033890	98
PNCS015309	34	222583	67	184	4856011	100
PNCS015310	34	213977	65	350	5070204	99
PNCS015311	33	238973	63	401	5024920	98
PNCS015312	34	270974	59	331	4920904	100
PNCS015313	34	282356	59	297	4893583	99
PNCS015314	33	222711	69	135	5132660	100
PNCS015315	34	263568	61	305	4896033	100
PNCS015316	33	239010	62	333	4909056	100
PNCS015317	33	270491	64	307	4883034	100
PNCS015318	33	195545	82	287	4930676	99
PNCS015319	33	202058	57	313	4924721	100
PNCS015320	33	270491	65	318	4997303	100
PNCS015321	33	271057	61	318	4911373	100
PNCS015322	33	195018	96	468	4911677	100
PNCS015323	33	231493	69	363	4937719	99
PNCS015324	33	231604	73	326	4941256	99
PNCS015325	33	270714	53	324	4931103	100
PNCS015326	33	271057	65	310	4938099	99
PNCS015327	33	218846	59	381	4924774	99
PNCS015328	33	270373	62	325	4900012	100
PNCS015329	33	223389	52	209	4850434	100
PNCS015330	33	271057	64	260	4937383	100
PNCS015331	33	187486	64	159	4887857	99
PNCS015332	33	161631	88	278	4942361	100
PNCS015333	33	172021	63	324	4878425	99
PNCS015334	33	223095	52	286	4891559	100
PNCS015335	33	257512	55	189	4848974	100
PNCS015336	33	223552	76	556	5005045	97
PNCS015337	33	234706	79	368	5011632	98
PNCS015338	33	257512	53	271	4861226	100
PNCS015339	33	174218	73	691	4927037	100
PNCS014877	33	220732	64	251	4877649	100
PNCS014877complete	?	4796073	2	0	4889923	100
PNCS015340	33	271189	51	345	4852254	100
PNCS015341	34	266731	61	180	4817245	100
PNCS015342	33	81023	162	433	5182501	100
PNCS015343	33	257512	51	254	4847081	99
PNCS015344	33	223719	70	296	4902818	99
PNCS015345	32	271057	66	446	5070203	98
PNCS015346	33	178446	78	444	5058477	99
PNCS015347	34	224360	72	381	4951207	100
PNCS015348	33	172347	68	259	4973877	100
PNCS015349	33	201959	65	365	5063437	100
PNCS015350	33	223164	91	320	5066475	99
PNCS015351	33	271196	50	328	4847746	98
PNCS015352	33	82483	179	520	5186399	100
PNCS015353	33	275646	64	289	4915248	100
PNCS015354	33	267420	56	302	4971076	100
PNCS015355	34	223614	61	275	4956736	100
PNCS015356	33	247081	85	511	5014524	98
PNCS015357	33	223308	72	358	5024204	99
PNCS015358	33	234706	67	307	4937548	100
PNCS015359	33	239010	68	256	4923853	100
PNCS015360	34	270714	61	345	4909608	100
PNCS015361	33	150005	103	266	5022061	100
PNCS015362	33	223069	75	375	5019722	100
PNCS015363	33	271057	69	414	4942327	100
PNCS015364	34	239140	78	444	5259104	95
PNCS015365	33	163968	78	226	4882294	100
PNCS015366	34	222750	62	358	4911473	97
PNCS015367	33	231126	67	298	4925868	99
PNCS015368	34	239138	59	331	4917857	94
PNCS015369	33	238970	70	358	4896457	94
PNCS015370	33	223164	61	433	4909382	85
PNCS015371	33	223614	54	282	4883365	98
PNCS015372	33	230800	67	398	4986635	94
PNCS015373	33	223038	70	290	5025736	100
PNCS015374	33	275749	65	438	4910445	92
PNCS015375	33	239140	78	463	5055771	97
PNCS015376	33	218663	75	396	5046272	100
PNCS015377	33	271196	53	318	4872245	100
PNCS015378	33	246785	62	315	4899204	100
PNCS015379	33	222995	49	231	4823842	100
PNCS015380	33	239010	86	503	5021177	99
PNCS015381	33	186435	95	270	5035422	99
PNCS015382	33	109012	106	261	5034684	99
PNCS015383	33	270490	73	351	5030488	100
PNCS015384	33	239140	61	295	4924344	99
PNCS015385	33	246587	68	328	4974698	99
PNCS015386	33	222651	50	235	4905475	100
PNCS014878	33	401121	31	100	4727777	100
PNCS014878complete	?	4993417	4	0	5096937	100
PNCS015387	33	222967	58	345	4886357	100
PNCS015388	33	177646	82	396	4919472	100
PNCS015389	34	223164	70	383	5031739	100
PNCS015390	33	270491	64	301	5024114	100
PNCS015391	34	223095	59	297	4959780	100
PNCS015392	33	239140	94	397	5212609	100
PNCS015393	34	273933	65	334	5028841	100
PNCS015394	33	234706	65	300	5056195	100
PNCS015395	33	222672	54	286	4889875	100
PNCS015396	33	222282	62	209	4852184	100
PNCS015397	33	239137	73	391	4958595	100
PNCS015398	33	270714	54	312	4870550	100
PNCS015399	34	223033	63	314	5074848	100
PNCS015400	33	178448	68	288	5061701	100
PNCS015401	33	231431	71	377	4928307	99
PNCS015402	33	246881	73	371	5001944	99
PNCS015403	33	225357	59	292	4891103	100
PNCS015404	33	223557	63	319	4887304	100
PNCS015405	33	219214	60	314	4930004	100
PNCS015406	33	223037	103	647	5114311	99
PNCS015407	33	239011	95	403	5121794	100
PNCS015408	33	246872	58	383	4846396	100
PNCS015409	33	270714	65	470	4912699	100
PNCS015410	33	223157	60	300	4816878	100
PNCS015411	33	176742	64	290	4949813	100
PNCS015412	33	195976	57	266	4954571	100
PNCS015413	33	180258	56	289	4952305	100
PNCS014879	34	180258	63	309	4952101	100
PNCS014879complete	?	4923481	1	0	4923481	100
PNCS015414	34	224392	52	238	4924782	100
PNCS015415	33	201951	59	306	4848966	99
PNCS015416	33	218846	57	294	4893435	100
PNCS014880	33	239140	76	284	5259592	100
PNCS014880complete	?	4997600	1	0	4997600	100
PNCS015417	32	223164	72	316	4951491	100
PNCS015418	33	97469	120	319	5016605	100
PNCS015419	33	169655	88	253	4932247	100
PNCS015420	34	224323	54	300	4816013	100
PNCS015421	32	223552	56	397	4888969	98
PNCS015422	33	164105	91	320	4956691	100
PNCS014881	33	273333	74	553	5057948	100
PNCS014881complete	?	5004985	6	0	5142589	100
PNCS015423	34	217011	62	738	4912327	99
PNCS015424	32	201892	55	356	4915795	98
PNCS015425	32	247133	64	352	4892076	99
PNCS015426	34	270371	55	251	4887356	99
PNCS015427	34	323805	38	181	4934661	100
PNCS015428	34	223943	57	421	4863893	99
PNCS015429	33	224302	54	392	4852175	100
PNCS015430	34	318763	29	239	4758205	99
PNCS015431	33	270714	53	378	4849400	99
PNCS015432	34	224302	57	372	4850919	100
PNCS015433	34	222861	59	357	4857152	99
PNCS015434	34	178442	63	347	4987552	99
PNCS015435	34	205018	58	276	4933271	100
PNCS015436	34	196725	56	351	4963030	99
PNCS015437	34	178452	88	402	5228340	99
PNCS015438	34	224033	57	360	4955025	99
PNCS015439	34	270708	53	288	4854164	99
PNCS015440	34	172539	64	254	4884922	99
PNCS015441	33	224303	63	403	5003587	99
PNCS015442	34	224221	59	340	4891064	100
PNCS015443	33	224391	60	419	4894834	99
PNCS015444	33	205018	55	300	4955173	100
PNCS015445	33	223383	57	373	5001869	99
PNCS015446	34	172302	60	393	4919934	99
PNCS015447	34	229486	57	366	4874656	99
PNCS015448	33	178448	69	435	5194951	100
PNCS015449	34	323685	40	235	4890784	99
PNCS015450	34	196716	53	313	4888364	99
PNCS015451	33	270713	63	452	5098249	99
PNCS015452	34	270714	51	366	4909517	100
PNCS015453	32	178567	66	433	5029675	99
PNCS015454	34	178448	69	410	5219776	99
PNCS015455	34	225932	64	448	4964578	99
PNCS015456	34	224220	58	360	4853890	99
PNCS015457	33	217100	59	401	4871009	99
PNCS015458	34	191587	58	268	4720522	99
PNCS015459	34	224944	67	398	4910641	99
PNCS015460	34	191587	57	325	4726984	99
PNCS015461	34	164596	78	325	4936246	99
PNCS015461complete	?	4925949	1	0	4925949	100
PNCS015462	34	271189	50	279	4889481	100
PNCS015463	34	270707	54	337	4819958	99
PNCS015464	34	180265	57	357	4953488	99
PNCS015465	33	201189	53	332	4996641	99
PNCS015466	34	149392	72	366	5004963	99
PNCS015467	33	180265	66	387	4987150	99
PNCS015468	33	172302	67	420	4983884	99
PNCS015469	33	201270	67	487	4917810	99
PNCS015470	33	188350	57	322	4761611	99
PNCS015471	33	172303	59	399	4949981	99
PNCS015472	34	224389	55	376	4888807	99
PNCS015473	33	222946	58	371	4894766	99
PNCS015474	34	266680	47	312	4883084	99
PNCS015475	34	204744	59	321	4941709	99
PNCS015475complete	?	4904134	1	0	4904134	100
PNCS015476	33	178156	69	513	4958436	90
PNCS015477	34	196715	61	445	4850035	99
PNCS015478	34	225710	54	375	4851791	99
PNCS015479	34	270714	53	417	4851490	99
PNCS015480	34	270714	52	372	4850700	99
PNCS015481	33	201959	55	401	4848726	99
PNCS015482	34	170624	64	442	4892632	99
PNCS015483	34	188350	58	294	4803255	100
PNCS015484	34	259171	51	447	4992977	99
PNCS015485	34	178448	69	438	4981555	98
PNCS015486	34	222616	56	386	4756167	99
PNCS015487	34	270714	56	397	4757480	99
PNCS015488	34	185785	79	431	4933019	97
PNCS015489	33	180258	63	357	4959229	99
PNCS015490	34	178448	62	361	4955625	100
PNCS015491	34	204744	69	362	4962576	99
PNCS015492	33	174242	78	434	4929694	98
PNCS015493	33	223111	63	330	4848813	99
PNCS015494	34	178448	64	402	4848938	99
PNCS015495	34	223164	62	371	4913847	98
PNCS015496	34	178448	64	411	5038303	99
PNCS015734	33	271389	55	129	5076166	100
PNCS015497	33	271196	56	349	4940263	99
PNCS015498	34	270714	52	328	4847967	100
PNCS015499	34	224303	56	372	4852010	100
PNCS015500	34	224389	60	358	4932689	99
PNCS015501	34	270707	55	351	4929769	99
PNCS015502	34	216368	70	471	5035698	99
PNCS015735	34	180265	70	432	5036010	98
PNCS015503	34	188165	61	326	4831818	99
PNCS015504	33	216721	54	315	4940757	99
PNCS015505	34	224303	57	340	4889701	99
PNCS015506	34	224323	52	348	4889649	100
PNCS015507	34	270364	42	235	4932747	100
PNCS015508	34	358336	42	224	4932353	100
PNCS015509	34	178328	62	432	4889573	99
PNCS015510	34	270371	39	249	4890827	100
PNCS015511	34	323581	41	216	4890729	100
PNCS015512	33	201292	68	391	4916926	99
PNCS015513	34	197576	70	361	4917593	100
PNCS015514	34	222943	42	246	4889075	100
PNCS015515	34	224221	52	329	4849893	100
PNCS015516	34	224303	60	407	4858319	100
PNCS015517	34	202022	60	366	4852912	99
PNCS015518	34	224457	64	385	4917520	99
PNCS015519	34	225108	64	388	4917907	99
PNCS015520	33	151655	84	384	4917895	98
PNCS015521	34	270484	59	400	4914060	100
PNCS015522	34	273983	54	346	4870731	99
PNCS015523	34	224302	59	394	4870728	99
PNCS015524	34	178448	63	321	4985763	100
PNCS015525	34	180265	58	320	4982742	100
PNCS015526	34	224304	57	357	4951664	99
PNCS015527	34	223944	61	337	4947341	99
PNCS015528	33	278593	62	377	4921777	99
PNCS015529	34	171063	72	452	4917609	99
PNCS015530	34	201220	69	397	4919695	99
PNCS015531	34	223924	67	368	4923042	99
PNCS015532	34	224392	57	391	4953525	100
PNCS015533	34	267219	66	408	4924620	99
PNCS015534	34	270714	56	406	4851281	99
PNCS015535	34	225710	60	439	4911376	99
PNCS015536	33	330767	36	277	4852023	99
PNCS015537	34	308054	40	244	4850933	97
PNCS015538	34	216640	59	383	4987102	100
PNCS015539	34	224221	53	356	4849413	99
PNCS015540	34	223466	55	321	4848006	100
PNCS015541	34	201959	64	400	4850320	99
PNCS015542	34	224022	63	407	4910927	99
PNCS015543	34	159904	68	421	4929554	99
PNCS015544	33	178448	76	482	5172313	99
PNCS015545	34	225047	63	344	4904014	99
PNCS015546	34	224457	56	353	4913260	99
PNCS015547	34	217100	59	324	4888228	99
PNCS015548	34	224302	55	400	4850474	100
PNCS015549	34	223308	68	362	4955688	99
PNCS015550	34	223308	70	447	4954744	99
PNCS015551	34	305196	52	343	4853540	99
PNCS015552	33	270714	56	370	4850104	99
PNCS015553	33	117937	68	274	4827993	99
PNCS015554	33	224303	56	402	4854746	99
PNCS015555	33	225710	56	390	4852844	99
PNCS015556	33	176824	64	445	4850659	99
PNCS015557	33	178448	67	372	4960316	99
PNCS015558	33	178448	65	343	4848781	100
PNCS015559	33	270491	64	415	5027577	99
PNCS015560	33	270491	62	422	5027280	99
PNCS015561	34	100081	106	462	5026122	97
PNCS015562	34	273932	61	424	4994161	99
PNCS015563	34	162460	62	268	4767241	99
PNCS015564	34	224221	58	301	4851043	99
PNCS015565	34	178832	64	361	4848400	99
PNCS015566	34	223896	46	284	4873729	99
PNCS015567	34	224457	67	440	4821649	99
PNCS015568	33	238971	61	441	4794279	99
PNCS015569	34	172302	65	353	4953859	99
PNCS015570	34	177008	64	400	4850167	99
PNCS015571	34	270707	53	361	4890190	99
PNCS015572	34	225710	66	417	5059288	100
PNCS015573	34	323806	39	186	4893282	100
PNCS015574	34	301210	37	229	4891552	99
PNCS015575	34	177008	66	381	4847441	99
PNCS015576	33	270708	66	355	5065431	99
PNCS015576complete	?	4968488	1	0	4968488	100
PNCS015577	34	220183	67	435	5009870	99
PNCS015578	34	220183	67	480	5012445	99
PNCS015579	34	323698	37	223	4888773	99
PNCS015580	34	225830	41	223	4889526	99
PNCS015581	34	196717	55	405	4851870	100
PNCS015582	34	225827	52	355	4849244	99
PNCS015583	34	223466	61	361	4956823	99
PNCS015584	34	323474	35	182	4850016	99
PNCS015585	34	301908	36	200	4850947	100
PNCS015586	34	224303	52	353	4851220	100
PNCS015587	34	283421	65	382	4907049	99
PNCS015588	34	218846	56	360	4887238	100
PNCS015589	34	218846	54	370	4889380	99
PNCS015590	34	177008	66	354	4849958	100
PNCS015591	34	178448	67	377	4848975	100
PNCS015592	33	270711	58	320	4843260	99
PNCS015593	34	224944	61	419	5028262	99
PNCS015594	34	240790	63	442	5022554	99
PNCS015595	34	323716	38	168	4847088	100
PNCS015596	34	270364	38	261	4849041	100
PNCS015597	34	239138	65	389	4948426	99
PNCS015598	34	270365	55	269	4928087	99
PNCS015599	34	178647	55	274	4884466	99
PNCS015600	34	178684	59	236	4923690	100
PNCS015601	34	280003	42	211	4932635	99
PNCS015602	34	270370	41	263	4927495	99
PNCS015603	34	266680	62	415	4935539	100
PNCS015604	33	251244	72	380	4938433	99
PNCS015605	34	247196	68	430	4990148	99
PNCS015606	34	240787	61	376	4991690	100
PNCS015607	34	224323	58	358	4895426	99
PNCS015608	33	270707	57	407	4898421	100
PNCS015609	34	166416	74	366	4957076	100
PNCS015610	34	271307	73	450	4916523	99
PNCS015611	34	266680	71	408	4918172	99
PNCS015612	34	178448	71	356	5091184	99
PNCS015613	34	225830	49	291	4929639	99
PNCS015614	34	323473	41	237	4887473	99
PNCS015615	34	270364	42	237	4893549	99
PNCS015616	33	323698	43	259	4890765	99
PNCS015624	32	376792	52	370	4965307	100
PNCS015625	32	376792	48	139	4967598	100
PNCS015626	32	195489	67	133	4802518	100
PNCS015627	31	376792	45	144	4886149	100
PNCS015628	31	376792	46	190	4873542	100
PNCS015629	31	376792	42	137	4873229	100
PNCS015630	32	357127	28	48	4859181	100
PNCS015634	32	271198	64	479	4966440	100
PNCS015636	31	271296	53	270	4865956	100
PNCS015637	31	225799	43	80	4863597	100
PNCS015638	31	376792	47	94	4865343	100
PNCS015639	31	376792	47	239	4860027	100
PNCS015641	31	376678	38	56	4904960	100
PNCS015642	32	376792	49	226	4922204	100
PNCS015643	32	376792	40	98	4903689	100
PNCS015644	32	376792	41	103	4903117	100
PNCS015645	32	271389	55	236	4905868	100
